# Supplementary material for: Beyond the hype: using AI, big data, wearable devices, and the internet of things for high-throughput livestock phenotyping
Source: Brief Funct Genomics. 2024 Aug 19;24:elae032. doi: 10.1093/bfgp/elae032 (PMC11735752; doi:10.1093/bfgp/elae032)
Supplement: Supplementary_Material_1_elae032 [file supplementary_material_1_elae032.xlsx]

## Sheet: Stocks
Domain Code	Domain	Area Code (M49)	Area	Element Code	Element	Item Code (CPC)	Item	Year Code	Year	Unit	Value	Flag	Flag Description	Note
QCL	Crops and livestock products	004	Afghanistan	5111	Stocks	02111	Cattle	2022	2022	An	5568618.00	E	Estimated value
QCL	Crops and livestock products	004	Afghanistan	5112	Stocks	02151	Chickens	2022	2022	1000 An	14066.00	E	Estimated value
QCL	Crops and livestock products	004	Afghanistan	5111	Stocks	02123	Goats	2022	2022	An	7983335.00	E	Estimated value
QCL	Crops and livestock products	004	Afghanistan	5111	Stocks	02122	Sheep	2022	2022	An	12500000.00	E	Estimated value
QCL	Crops and livestock products	008	Albania	5111	Stocks	02111	Cattle	2022	2022	An	297656.00	A	Official figure
QCL	Crops and livestock products	008	Albania	5112	Stocks	02151	Chickens	2022	2022	1000 An	4999.00	A	Official figure
QCL	Crops and livestock products	008	Albania	5111	Stocks	02123	Goats	2022	2022	An	721555.00	A	Official figure
QCL	Crops and livestock products	008	Albania	5111	Stocks	02122	Sheep	2022	2022	An	1371695.00	A	Official figure
QCL	Crops and livestock products	008	Albania	5111	Stocks	02140	Swine / pigs	2022	2022	An	137304.00	A	Official figure
QCL	Crops and livestock products	012	Algeria	5111	Stocks	02111	Cattle	2022	2022	An	1738340.00	I	Imputed value
QCL	Crops and livestock products	012	Algeria	5112	Stocks	02151	Chickens	2022	2022	1000 An	142061.00	E	Estimated value
QCL	Crops and livestock products	012	Algeria	5111	Stocks	02123	Goats	2022	2022	An	5120824.00	I	Imputed value
QCL	Crops and livestock products	012	Algeria	5111	Stocks	02122	Sheep	2022	2022	An	31192020.00	I	Imputed value
QCL	Crops and livestock products	012	Algeria	5111	Stocks	02140	Swine / pigs	2022	2022	An	4718.00	E	Estimated value
QCL	Crops and livestock products	024	Angola	5111	Stocks	02111	Cattle	2022	2022	An	5255925.00	I	Imputed value
QCL	Crops and livestock products	024	Angola	5112	Stocks	02151	Chickens	2022	2022	1000 An	46486.00	E	Estimated value
QCL	Crops and livestock products	024	Angola	5111	Stocks	02123	Goats	2022	2022	An	4524013.00	E	Estimated value
QCL	Crops and livestock products	024	Angola	5111	Stocks	02122	Sheep	2022	2022	An	1193529.00	E	Estimated value
QCL	Crops and livestock products	024	Angola	5111	Stocks	02140	Swine / pigs	2022	2022	An	3553953.00	E	Estimated value
QCL	Crops and livestock products	028	Antigua and Barbuda	5111	Stocks	02111	Cattle	2022	2022	An	3257.00	I	Imputed value
QCL	Crops and livestock products	028	Antigua and Barbuda	5112	Stocks	02151	Chickens	2022	2022	1000 An	162.00	I	Imputed value
QCL	Crops and livestock products	028	Antigua and Barbuda	5111	Stocks	02123	Goats	2022	2022	An	21611.00	I	Imputed value
QCL	Crops and livestock products	028	Antigua and Barbuda	5111	Stocks	02122	Sheep	2022	2022	An	8300.00	I	Imputed value
QCL	Crops and livestock products	028	Antigua and Barbuda	5111	Stocks	02140	Swine / pigs	2022	2022	An	5386.00	I	Imputed value
QCL	Crops and livestock products	032	Argentina	5111	Stocks	02111	Cattle	2022	2022	An	54242595.00	A	Official figure
QCL	Crops and livestock products	032	Argentina	5112	Stocks	02151	Chickens	2022	2022	1000 An	116815.00	I	Imputed value
QCL	Crops and livestock products	032	Argentina	5111	Stocks	02123	Goats	2022	2022	An	4127245.00	A	Official figure
QCL	Crops and livestock products	032	Argentina	5111	Stocks	02122	Sheep	2022	2022	An	12461845.00	A	Official figure
QCL	Crops and livestock products	032	Argentina	5111	Stocks	02140	Swine / pigs	2022	2022	An	5569077.00	I	Imputed value
QCL	Crops and livestock products	051	Armenia	5111	Stocks	02111	Cattle	2022	2022	An	559627.00	A	Official figure
QCL	Crops and livestock products	051	Armenia	5112	Stocks	02151	Chickens	2022	2022	1000 An	4827.00	A	Official figure
QCL	Crops and livestock products	051	Armenia	5111	Stocks	02123	Goats	2022	2022	An	21943.00	A	Official figure
QCL	Crops and livestock products	051	Armenia	5111	Stocks	02122	Sheep	2022	2022	An	691787.00	A	Official figure
QCL	Crops and livestock products	051	Armenia	5111	Stocks	02140	Swine / pigs	2022	2022	An	166095.00	A	Official figure
QCL	Crops and livestock products	036	Australia	5111	Stocks	02111	Cattle	2022	2022	An	24398826.00	A	Official figure
QCL	Crops and livestock products	036	Australia	5112	Stocks	02151	Chickens	2022	2022	1000 An	109382.00	I	Imputed value
QCL	Crops and livestock products	036	Australia	5111	Stocks	02123	Goats	2022	2022	An	4007337.00	I	Imputed value
QCL	Crops and livestock products	036	Australia	5111	Stocks	02122	Sheep	2022	2022	An	70234655.00	A	Official figure
QCL	Crops and livestock products	036	Australia	5111	Stocks	02140	Swine / pigs	2022	2022	An	2598124.00	I	Imputed value
QCL	Crops and livestock products	040	Austria	5111	Stocks	02111	Cattle	2022	2022	An	1861070.00	A	Official figure
QCL	Crops and livestock products	040	Austria	5111	Stocks	02123	Goats	2022	2022	An	99020.00	A	Official figure
QCL	Crops and livestock products	040	Austria	5111	Stocks	02122	Sheep	2022	2022	An	400660.00	A	Official figure
QCL	Crops and livestock products	040	Austria	5111	Stocks	02140	Swine / pigs	2022	2022	An	2650150.00	A	Official figure
QCL	Crops and livestock products	031	Azerbaijan	5111	Stocks	02111	Cattle	2022	2022	An	2498179.00	A	Official figure
QCL	Crops and livestock products	031	Azerbaijan	5112	Stocks	02151	Chickens	2022	2022	1000 An	29795.00	A	Official figure
QCL	Crops and livestock products	031	Azerbaijan	5111	Stocks	02123	Goats	2022	2022	An	580840.00	A	Official figure
QCL	Crops and livestock products	031	Azerbaijan	5111	Stocks	02122	Sheep	2022	2022	An	7170828.00	A	Official figure
QCL	Crops and livestock products	031	Azerbaijan	5111	Stocks	02140	Swine / pigs	2022	2022	An	5130.00	A	Official figure
QCL	Crops and livestock products	044	Bahamas	5111	Stocks	02111	Cattle	2022	2022	An	742.00	I	Imputed value
QCL	Crops and livestock products	044	Bahamas	5112	Stocks	02151	Chickens	2022	2022	1000 An	3220.00	I	Imputed value
QCL	Crops and livestock products	044	Bahamas	5111	Stocks	02123	Goats	2022	2022	An	15183.00	I	Imputed value
QCL	Crops and livestock products	044	Bahamas	5111	Stocks	02122	Sheep	2022	2022	An	6605.00	I	Imputed value
QCL	Crops and livestock products	044	Bahamas	5111	Stocks	02140	Swine / pigs	2022	2022	An	5027.00	I	Imputed value
QCL	Crops and livestock products	048	Bahrain	5111	Stocks	02111	Cattle	2022	2022	An	7200.00	A	Official figure
QCL	Crops and livestock products	048	Bahrain	5112	Stocks	02151	Chickens	2022	2022	1000 An	1748.00	I	Imputed value
QCL	Crops and livestock products	048	Bahrain	5111	Stocks	02123	Goats	2022	2022	An	24400.00	A	Official figure
QCL	Crops and livestock products	048	Bahrain	5111	Stocks	02122	Sheep	2022	2022	An	62300.00	A	Official figure
QCL	Crops and livestock products	050	Bangladesh	5111	Stocks	02111	Cattle	2022	2022	An	24700000.00	A	Official figure
QCL	Crops and livestock products	050	Bangladesh	5112	Stocks	02151	Chickens	2022	2022	1000 An	311800.00	A	Official figure
QCL	Crops and livestock products	050	Bangladesh	5111	Stocks	02123	Goats	2022	2022	An	60000000.00	E	Estimated value
QCL	Crops and livestock products	050	Bangladesh	5111	Stocks	02122	Sheep	2022	2022	An	2100000.00	E	Estimated value
QCL	Crops and livestock products	052	Barbados	5111	Stocks	02111	Cattle	2022	2022	An	12239.00	I	Imputed value
QCL	Crops and livestock products	052	Barbados	5112	Stocks	02151	Chickens	2022	2022	1000 An	4655.00	I	Imputed value
QCL	Crops and livestock products	052	Barbados	5111	Stocks	02123	Goats	2022	2022	An	5599.00	I	Imputed value
QCL	Crops and livestock products	052	Barbados	5111	Stocks	02122	Sheep	2022	2022	An	13320.00	I	Imputed value
QCL	Crops and livestock products	052	Barbados	5111	Stocks	02140	Swine / pigs	2022	2022	An	24000.00	E	Estimated value
QCL	Crops and livestock products	112	Belarus	5111	Stocks	02111	Cattle	2022	2022	An	4209300.00	A	Official figure
QCL	Crops and livestock products	112	Belarus	5112	Stocks	02151	Chickens	2022	2022	1000 An	105978.00	I	Imputed value
QCL	Crops and livestock products	112	Belarus	5111	Stocks	02123	Goats	2022	2022	An	52100.00	A	Official figure
QCL	Crops and livestock products	112	Belarus	5111	Stocks	02122	Sheep	2022	2022	An	78700.00	A	Official figure
QCL	Crops and livestock products	112	Belarus	5111	Stocks	02140	Swine / pigs	2022	2022	An	2512600.00	A	Official figure
QCL	Crops and livestock products	056	Belgium	5111	Stocks	02111	Cattle	2022	2022	An	2286110.00	A	Official figure
QCL	Crops and livestock products	056	Belgium	5112	Stocks	02151	Chickens	2022	2022	1000 An	53283.00	A	Official figure
QCL	Crops and livestock products	056	Belgium	5111	Stocks	02123	Goats	2022	2022	An	75360.00	A	Official figure
QCL	Crops and livestock products	056	Belgium	5111	Stocks	02122	Sheep	2022	2022	An	110120.00	A	Official figure
QCL	Crops and livestock products	056	Belgium	5111	Stocks	02140	Swine / pigs	2022	2022	An	5751180.00	A	Official figure
QCL	Crops and livestock products	084	Belize	5111	Stocks	02111	Cattle	2022	2022	An	104785.00	I	Imputed value
QCL	Crops and livestock products	084	Belize	5112	Stocks	02151	Chickens	2022	2022	1000 An	1692.00	I	Imputed value
QCL	Crops and livestock products	084	Belize	5111	Stocks	02123	Goats	2022	2022	An	190.00	I	Imputed value
QCL	Crops and livestock products	084	Belize	5111	Stocks	02122	Sheep	2022	2022	An	15909.00	I	Imputed value
QCL	Crops and livestock products	084	Belize	5111	Stocks	02140	Swine / pigs	2022	2022	An	22745.00	I	Imputed value
QCL	Crops and livestock products	204	Benin	5111	Stocks	02111	Cattle	2022	2022	An	2313666.00	A	Official figure
QCL	Crops and livestock products	204	Benin	5112	Stocks	02151	Chickens	2022	2022	1000 An	16333.00	A	Official figure
QCL	Crops and livestock products	204	Benin	5111	Stocks	02123	Goats	2022	2022	An	3619241.00	A	Official figure
QCL	Crops and livestock products	204	Benin	5111	Stocks	02122	Sheep	2022	2022	An	2500613.00	A	Official figure
QCL	Crops and livestock products	204	Benin	5111	Stocks	02140	Swine / pigs	2022	2022	An	910477.00	A	Official figure
QCL	Crops and livestock products	064	Bhutan	5111	Stocks	02111	Cattle	2022	2022	An	254897.00	A	Official figure
QCL	Crops and livestock products	064	Bhutan	5112	Stocks	02151	Chickens	2022	2022	1000 An	975.00	A	Official figure
QCL	Crops and livestock products	064	Bhutan	5111	Stocks	02123	Goats	2022	2022	An	56004.00	A	Official figure
QCL	Crops and livestock products	064	Bhutan	5111	Stocks	02122	Sheep	2022	2022	An	10024.00	A	Official figure
QCL	Crops and livestock products	064	Bhutan	5111	Stocks	02140	Swine / pigs	2022	2022	An	33082.00	A	Official figure
QCL	Crops and livestock products	068	Bolivia (Plurinational State of)	5111	Stocks	02111	Cattle	2022	2022	An	10739448.00	A	Official figure
QCL	Crops and livestock products	068	Bolivia (Plurinational State of)	5112	Stocks	02151	Chickens	2022	2022	1000 An	223787.00	I	Imputed value
QCL	Crops and livestock products	068	Bolivia (Plurinational State of)	5111	Stocks	02123	Goats	2022	2022	An	2281625.00	A	Official figure
QCL	Crops and livestock products	068	Bolivia (Plurinational State of)	5111	Stocks	02122	Sheep	2022	2022	An	7592484.00	A	Official figure
QCL	Crops and livestock products	068	Bolivia (Plurinational State of)	5111	Stocks	02140	Swine / pigs	2022	2022	An	3176164.00	A	Official figure
QCL	Crops and livestock products	070	Bosnia and Herzegovina	5111	Stocks	02111	Cattle	2022	2022	An	339169.00	A	Official figure
QCL	Crops and livestock products	070	Bosnia and Herzegovina	5112	Stocks	02151	Chickens	2022	2022	1000 An	9299.00	A	Official figure
QCL	Crops and livestock products	070	Bosnia and Herzegovina	5111	Stocks	02123	Goats	2022	2022	An	44588.00	A	Official figure
QCL	Crops and livestock products	070	Bosnia and Herzegovina	5111	Stocks	02122	Sheep	2022	2022	An	997046.00	A	Official figure
QCL	Crops and livestock products	070	Bosnia and Herzegovina	5111	Stocks	02140	Swine / pigs	2022	2022	An	471555.00	A	Official figure
QCL	Crops and livestock products	072	Botswana	5111	Stocks	02111	Cattle	2022	2022	An	1002119.00	E	Estimated value
QCL	Crops and livestock products	072	Botswana	5112	Stocks	02151	Chickens	2022	2022	1000 An	830.00	E	Estimated value
QCL	Crops and livestock products	072	Botswana	5111	Stocks	02123	Goats	2022	2022	An	1162516.00	I	Imputed value
QCL	Crops and livestock products	072	Botswana	5111	Stocks	02122	Sheep	2022	2022	An	133502.00	I	Imputed value
QCL	Crops and livestock products	072	Botswana	5111	Stocks	02140	Swine / pigs	2022	2022	An	1375.00	E	Estimated value
QCL	Crops and livestock products	076	Brazil	5111	Stocks	02111	Cattle	2022	2022	An	234352649.00	A	Official figure
QCL	Crops and livestock products	076	Brazil	5112	Stocks	02151	Chickens	2022	2022	1000 An	1586048.00	A	Official figure
QCL	Crops and livestock products	076	Brazil	5111	Stocks	02123	Goats	2022	2022	An	12366233.00	A	Official figure
QCL	Crops and livestock products	076	Brazil	5111	Stocks	02122	Sheep	2022	2022	An	21514274.00	A	Official figure
QCL	Crops and livestock products	076	Brazil	5111	Stocks	02140	Swine / pigs	2022	2022	An	44393930.00	A	Official figure
QCL	Crops and livestock products	096	Brunei Darussalam	5111	Stocks	02111	Cattle	2022	2022	An	367.00	A	Official figure
QCL	Crops and livestock products	096	Brunei Darussalam	5112	Stocks	02151	Chickens	2022	2022	1000 An	21416.00	A	Official figure
QCL	Crops and livestock products	096	Brunei Darussalam	5111	Stocks	02123	Goats	2022	2022	An	4160.00	A	Official figure
QCL	Crops and livestock products	096	Brunei Darussalam	5111	Stocks	02122	Sheep	2022	2022	An	4498.00	E	Estimated value
QCL	Crops and livestock products	096	Brunei Darussalam	5111	Stocks	02140	Swine / pigs	2022	2022	An	963.00	E	Estimated value
QCL	Crops and livestock products	100	Bulgaria	5111	Stocks	02111	Cattle	2022	2022	An	579860.00	A	Official figure
QCL	Crops and livestock products	100	Bulgaria	5111	Stocks	02123	Goats	2022	2022	An	184020.00	A	Official figure
QCL	Crops and livestock products	100	Bulgaria	5111	Stocks	02122	Sheep	2022	2022	An	1096400.00	A	Official figure
QCL	Crops and livestock products	100	Bulgaria	5111	Stocks	02140	Swine / pigs	2022	2022	An	601700.00	A	Official figure
QCL	Crops and livestock products	854	Burkina Faso	5111	Stocks	02111	Cattle	2022	2022	An	10098518.00	I	Imputed value
QCL	Crops and livestock products	854	Burkina Faso	5112	Stocks	02151	Chickens	2022	2022	1000 An	55306.00	I	Imputed value
QCL	Crops and livestock products	854	Burkina Faso	5111	Stocks	02123	Goats	2022	2022	An	16346193.00	I	Imputed value
QCL	Crops and livestock products	854	Burkina Faso	5111	Stocks	02122	Sheep	2022	2022	An	11260981.00	I	Imputed value
QCL	Crops and livestock products	854	Burkina Faso	5111	Stocks	02140	Swine / pigs	2022	2022	An	1776384.00	I	Imputed value
QCL	Crops and livestock products	108	Burundi	5111	Stocks	02111	Cattle	2022	2022	An	1028926.00	I	Imputed value
QCL	Crops and livestock products	108	Burundi	5112	Stocks	02151	Chickens	2022	2022	1000 An	2784.00	I	Imputed value
QCL	Crops and livestock products	108	Burundi	5111	Stocks	02123	Goats	2022	2022	An	3291670.00	E	Estimated value
QCL	Crops and livestock products	108	Burundi	5111	Stocks	02122	Sheep	2022	2022	An	713807.00	I	Imputed value
QCL	Crops and livestock products	108	Burundi	5111	Stocks	02140	Swine / pigs	2022	2022	An	962472.00	I	Imputed value
QCL	Crops and livestock products	132	Cabo Verde	5111	Stocks	02111	Cattle	2022	2022	An	29649.00	A	Official figure
QCL	Crops and livestock products	132	Cabo Verde	5112	Stocks	02151	Chickens	2022	2022	1000 An	656.00	E	Estimated value
QCL	Crops and livestock products	132	Cabo Verde	5111	Stocks	02123	Goats	2022	2022	An	139218.00	A	Official figure
QCL	Crops and livestock products	132	Cabo Verde	5111	Stocks	02122	Sheep	2022	2022	An	19229.00	A	Official figure
QCL	Crops and livestock products	132	Cabo Verde	5111	Stocks	02140	Swine / pigs	2022	2022	An	71617.00	A	Official figure
QCL	Crops and livestock products	116	Cambodia	5111	Stocks	02111	Cattle	2022	2022	An	2769078.00	E	Estimated value
QCL	Crops and livestock products	116	Cambodia	5112	Stocks	02151	Chickens	2022	2022	1000 An	11682.00	I	Imputed value
QCL	Crops and livestock products	116	Cambodia	5111	Stocks	02140	Swine / pigs	2022	2022	An	2015948.00	E	Estimated value
QCL	Crops and livestock products	120	Cameroon	5111	Stocks	02111	Cattle	2022	2022	An	6041029.00	I	Imputed value
QCL	Crops and livestock products	120	Cameroon	5112	Stocks	02151	Chickens	2022	2022	1000 An	51386.00	I	Imputed value
QCL	Crops and livestock products	120	Cameroon	5111	Stocks	02123	Goats	2022	2022	An	6639690.00	I	Imputed value
QCL	Crops and livestock products	120	Cameroon	5111	Stocks	02122	Sheep	2022	2022	An	3605529.00	I	Imputed value
QCL	Crops and livestock products	120	Cameroon	5111	Stocks	02140	Swine / pigs	2022	2022	An	2180139.00	E	Estimated value
QCL	Crops and livestock products	124	Canada	5111	Stocks	02111	Cattle	2022	2022	An	11515000.00	A	Official figure
QCL	Crops and livestock products	124	Canada	5112	Stocks	02151	Chickens	2022	2022	1000 An	173942.00	I	Imputed value
QCL	Crops and livestock products	124	Canada	5111	Stocks	02123	Goats	2022	2022	An	30002.00	I	Imputed value
QCL	Crops and livestock products	124	Canada	5111	Stocks	02122	Sheep	2022	2022	An	822200.00	A	Official figure
QCL	Crops and livestock products	124	Canada	5111	Stocks	02140	Swine / pigs	2022	2022	An	14170000.00	A	Official figure
QCL	Crops and livestock products	140	Central African Republic	5111	Stocks	02111	Cattle	2022	2022	An	4780719.00	E	Estimated value
QCL	Crops and livestock products	140	Central African Republic	5112	Stocks	02151	Chickens	2022	2022	1000 An	7138.00	E	Estimated value
QCL	Crops and livestock products	140	Central African Republic	5111	Stocks	02123	Goats	2022	2022	An	6200000.00	E	Estimated value
QCL	Crops and livestock products	140	Central African Republic	5111	Stocks	02122	Sheep	2022	2022	An	441336.00	E	Estimated value
QCL	Crops and livestock products	140	Central African Republic	5111	Stocks	02140	Swine / pigs	2022	2022	An	1069246.00	I	Imputed value
QCL	Crops and livestock products	148	Chad	5111	Stocks	02111	Cattle	2022	2022	An	35749982.00	A	Official figure
QCL	Crops and livestock products	148	Chad	5112	Stocks	02151	Chickens	2022	2022	1000 An	6147.00	E	Estimated value
QCL	Crops and livestock products	148	Chad	5111	Stocks	02123	Goats	2022	2022	An	46438592.00	A	Official figure
QCL	Crops and livestock products	148	Chad	5111	Stocks	02122	Sheep	2022	2022	An	45081553.00	A	Official figure
QCL	Crops and livestock products	148	Chad	5111	Stocks	02140	Swine / pigs	2022	2022	An	113580.00	I	Imputed value
QCL	Crops and livestock products	152	Chile	5111	Stocks	02111	Cattle	2022	2022	An	2955355.00	I	Imputed value
QCL	Crops and livestock products	152	Chile	5112	Stocks	02151	Chickens	2022	2022	1000 An	57142.00	A	Official figure
QCL	Crops and livestock products	152	Chile	5111	Stocks	02123	Goats	2022	2022	An	414187.00	E	Estimated value
QCL	Crops and livestock products	152	Chile	5111	Stocks	02122	Sheep	2022	2022	An	1830249.00	I	Imputed value
QCL	Crops and livestock products	152	Chile	5111	Stocks	02140	Swine / pigs	2022	2022	An	2767236.00	A	Official figure
QCL	Crops and livestock products	159	China	5111	Stocks	02111	Cattle	2022	2022	An	61390129.00	E	Estimated value
QCL	Crops and livestock products	159	China	5112	Stocks	02151	Chickens	2022	2022	1000 An	5290244.00	E	Estimated value
QCL	Crops and livestock products	159	China	5111	Stocks	02123	Goats	2022	2022	An	132359660.00	E	Estimated value
QCL	Crops and livestock products	159	China	5111	Stocks	02122	Sheep	2022	2022	An	194030298.00	E	Estimated value
QCL	Crops and livestock products	159	China	5111	Stocks	02140	Swine / pigs	2022	2022	An	458078079.00	E	Estimated value
QCL	Crops and livestock products	344	China, Hong Kong SAR	5111	Stocks	02111	Cattle	2022	2022	An	1580.00	I	Imputed value
QCL	Crops and livestock products	344	China, Hong Kong SAR	5112	Stocks	02151	Chickens	2022	2022	1000 An	4325.00	E	Estimated value
QCL	Crops and livestock products	344	China, Hong Kong SAR	5111	Stocks	02123	Goats	2022	2022	An	664.00	I	Imputed value
QCL	Crops and livestock products	344	China, Hong Kong SAR	5111	Stocks	02122	Sheep	2022	2022	An	22.00	I	Imputed value
QCL	Crops and livestock products	344	China, Hong Kong SAR	5111	Stocks	02140	Swine / pigs	2022	2022	An	112883.00	E	Estimated value
QCL	Crops and livestock products	446	China, Macao SAR	5112	Stocks	02151	Chickens	2022	2022	1000 An	802.00	E	Estimated value
QCL	Crops and livestock products	156	China, mainland	5111	Stocks	02111	Cattle	2022	2022	An	61230315.00	I	Imputed value
QCL	Crops and livestock products	156	China, mainland	5112	Stocks	02151	Chickens	2022	2022	1000 An	5185477.00	I	Imputed value
QCL	Crops and livestock products	156	China, mainland	5111	Stocks	02123	Goats	2022	2022	An	132242500.00	A	Official figure
QCL	Crops and livestock products	156	China, mainland	5111	Stocks	02122	Sheep	2022	2022	An	194030100.00	A	Official figure
QCL	Crops and livestock products	156	China, mainland	5111	Stocks	02140	Swine / pigs	2022	2022	An	452560000.00	A	Official figure
QCL	Crops and livestock products	158	China, Taiwan Province of	5111	Stocks	02111	Cattle	2022	2022	An	158235.00	A	Official figure
QCL	Crops and livestock products	158	China, Taiwan Province of	5112	Stocks	02151	Chickens	2022	2022	1000 An	99641.00	I	Imputed value
QCL	Crops and livestock products	158	China, Taiwan Province of	5111	Stocks	02123	Goats	2022	2022	An	116496.00	A	Official figure
QCL	Crops and livestock products	158	China, Taiwan Province of	5111	Stocks	02122	Sheep	2022	2022	An	176.00	I	Imputed value
QCL	Crops and livestock products	158	China, Taiwan Province of	5111	Stocks	02140	Swine / pigs	2022	2022	An	5405196.00	I	Imputed value
QCL	Crops and livestock products	170	Colombia	5111	Stocks	02111	Cattle	2022	2022	An	29642539.00	A	Official figure
QCL	Crops and livestock products	170	Colombia	5112	Stocks	02151	Chickens	2022	2022	1000 An	215218.00	A	Official figure
QCL	Crops and livestock products	170	Colombia	5111	Stocks	02123	Goats	2022	2022	An	1155721.00	A	Official figure
QCL	Crops and livestock products	170	Colombia	5111	Stocks	02122	Sheep	2022	2022	An	1819247.00	A	Official figure
QCL	Crops and livestock products	170	Colombia	5111	Stocks	02140	Swine / pigs	2022	2022	An	9658204.00	A	Official figure
QCL	Crops and livestock products	174	Comoros	5111	Stocks	02111	Cattle	2022	2022	An	51344.00	I	Imputed value
QCL	Crops and livestock products	174	Comoros	5112	Stocks	02151	Chickens	2022	2022	1000 An	547.00	I	Imputed value
QCL	Crops and livestock products	174	Comoros	5111	Stocks	02123	Goats	2022	2022	An	121144.00	I	Imputed value
QCL	Crops and livestock products	174	Comoros	5111	Stocks	02122	Sheep	2022	2022	An	25660.00	E	Estimated value
QCL	Crops and livestock products	178	Congo	5111	Stocks	02111	Cattle	2022	2022	An	335192.00	I	Imputed value
QCL	Crops and livestock products	178	Congo	5112	Stocks	02151	Chickens	2022	2022	1000 An	3025.00	E	Estimated value
QCL	Crops and livestock products	178	Congo	5111	Stocks	02123	Goats	2022	2022	An	328871.00	I	Imputed value
QCL	Crops and livestock products	178	Congo	5111	Stocks	02122	Sheep	2022	2022	An	126990.00	I	Imputed value
QCL	Crops and livestock products	178	Congo	5111	Stocks	02140	Swine / pigs	2022	2022	An	102858.00	E	Estimated value
QCL	Crops and livestock products	184	Cook Islands	5111	Stocks	02111	Cattle	2022	2022	An	109.00	E	Estimated value
QCL	Crops and livestock products	184	Cook Islands	5112	Stocks	02151	Chickens	2022	2022	1000 An	16.00	E	Estimated value
QCL	Crops and livestock products	184	Cook Islands	5111	Stocks	02123	Goats	2022	2022	An	831.00	E	Estimated value
QCL	Crops and livestock products	184	Cook Islands	5111	Stocks	02140	Swine / pigs	2022	2022	An	24000.00	E	Estimated value
QCL	Crops and livestock products	188	Costa Rica	5111	Stocks	02111	Cattle	2022	2022	An	1675490.00	I	Imputed value
QCL	Crops and livestock products	188	Costa Rica	5112	Stocks	02151	Chickens	2022	2022	1000 An	26362.00	I	Imputed value
QCL	Crops and livestock products	188	Costa Rica	5111	Stocks	02123	Goats	2022	2022	An	79316.00	I	Imputed value
QCL	Crops and livestock products	188	Costa Rica	5111	Stocks	02122	Sheep	2022	2022	An	2873.00	I	Imputed value
QCL	Crops and livestock products	188	Costa Rica	5111	Stocks	02140	Swine / pigs	2022	2022	An	407235.00	I	Imputed value
QCL	Crops and livestock products	384	Côte d'Ivoire	5111	Stocks	02111	Cattle	2022	2022	An	1785057.00	I	Imputed value
QCL	Crops and livestock products	384	Côte d'Ivoire	5112	Stocks	02151	Chickens	2022	2022	1000 An	92559.00	I	Imputed value
QCL	Crops and livestock products	384	Côte d'Ivoire	5111	Stocks	02123	Goats	2022	2022	An	3805052.00	I	Imputed value
QCL	Crops and livestock products	384	Côte d'Ivoire	5111	Stocks	02122	Sheep	2022	2022	An	2271386.00	I	Imputed value
QCL	Crops and livestock products	384	Côte d'Ivoire	5111	Stocks	02140	Swine / pigs	2022	2022	An	427097.00	I	Imputed value
QCL	Crops and livestock products	191	Croatia	5111	Stocks	02111	Cattle	2022	2022	An	422000.00	A	Official figure
QCL	Crops and livestock products	191	Croatia	5112	Stocks	02151	Chickens	2022	2022	1000 An	10918.00	A	Official figure
QCL	Crops and livestock products	191	Croatia	5111	Stocks	02123	Goats	2022	2022	An	82000.00	A	Official figure
QCL	Crops and livestock products	191	Croatia	5111	Stocks	02122	Sheep	2022	2022	An	643000.00	A	Official figure
QCL	Crops and livestock products	191	Croatia	5111	Stocks	02140	Swine / pigs	2022	2022	An	945000.00	A	Official figure
QCL	Crops and livestock products	192	Cuba	5111	Stocks	02111	Cattle	2022	2022	An	3516400.00	A	Official figure
QCL	Crops and livestock products	192	Cuba	5112	Stocks	02151	Chickens	2022	2022	1000 An	30155.00	A	Official figure
QCL	Crops and livestock products	192	Cuba	5111	Stocks	02123	Goats	2022	2022	An	634500.00	A	Official figure
QCL	Crops and livestock products	192	Cuba	5111	Stocks	02122	Sheep	2022	2022	An	1411800.00	A	Official figure
QCL	Crops and livestock products	192	Cuba	5111	Stocks	02140	Swine / pigs	2022	2022	An	1456200.00	A	Official figure
QCL	Crops and livestock products	196	Cyprus	5111	Stocks	02111	Cattle	2022	2022	An	81440.00	A	Official figure
QCL	Crops and livestock products	196	Cyprus	5111	Stocks	02123	Goats	2022	2022	An	250410.00	A	Official figure
QCL	Crops and livestock products	196	Cyprus	5111	Stocks	02122	Sheep	2022	2022	An	343400.00	A	Official figure
QCL	Crops and livestock products	196	Cyprus	5111	Stocks	02140	Swine / pigs	2022	2022	An	330870.00	A	Official figure
QCL	Crops and livestock products	203	Czechia	5111	Stocks	02111	Cattle	2022	2022	An	1390490.00	A	Official figure
QCL	Crops and livestock products	203	Czechia	5111	Stocks	02123	Goats	2022	2022	An	24610.00	A	Official figure
QCL	Crops and livestock products	203	Czechia	5111	Stocks	02122	Sheep	2022	2022	An	174200.00	A	Official figure
QCL	Crops and livestock products	203	Czechia	5111	Stocks	02140	Swine / pigs	2022	2022	An	1328820.00	A	Official figure
QCL	Crops and livestock products	408	Democratic People's Republic of Korea	5111	Stocks	02111	Cattle	2022	2022	An	569438.00	I	Imputed value
QCL	Crops and livestock products	408	Democratic People's Republic of Korea	5112	Stocks	02151	Chickens	2022	2022	1000 An	5810.00	I	Imputed value
QCL	Crops and livestock products	408	Democratic People's Republic of Korea	5111	Stocks	02123	Goats	2022	2022	An	3944361.00	I	Imputed value
QCL	Crops and livestock products	408	Democratic People's Republic of Korea	5111	Stocks	02122	Sheep	2022	2022	An	167159.00	I	Imputed value
QCL	Crops and livestock products	408	Democratic People's Republic of Korea	5111	Stocks	02140	Swine / pigs	2022	2022	An	2412979.00	I	Imputed value
QCL	Crops and livestock products	180	Democratic Republic of the Congo	5111	Stocks	02111	Cattle	2022	2022	An	1582653.00	I	Imputed value
QCL	Crops and livestock products	180	Democratic Republic of the Congo	5112	Stocks	02151	Chickens	2022	2022	1000 An	18007.00	I	Imputed value
QCL	Crops and livestock products	180	Democratic Republic of the Congo	5111	Stocks	02123	Goats	2022	2022	An	4125935.00	I	Imputed value
QCL	Crops and livestock products	180	Democratic Republic of the Congo	5111	Stocks	02122	Sheep	2022	2022	An	917265.00	I	Imputed value
QCL	Crops and livestock products	180	Democratic Republic of the Congo	5111	Stocks	02140	Swine / pigs	2022	2022	An	1005091.00	I	Imputed value
QCL	Crops and livestock products	208	Denmark	5111	Stocks	02111	Cattle	2022	2022	An	1466000.00	A	Official figure
QCL	Crops and livestock products	208	Denmark	5112	Stocks	02151	Chickens	2022	2022	1000 An	22412.00	A	Official figure
QCL	Crops and livestock products	208	Denmark	5111	Stocks	02123	Goats	2022	2022	An	18280.00	A	Official figure
QCL	Crops and livestock products	208	Denmark	5111	Stocks	02122	Sheep	2022	2022	An	132510.00	A	Official figure
QCL	Crops and livestock products	208	Denmark	5111	Stocks	02140	Swine / pigs	2022	2022	An	11541000.00	A	Official figure
QCL	Crops and livestock products	262	Djibouti	5111	Stocks	02111	Cattle	2022	2022	An	300871.00	I	Imputed value
QCL	Crops and livestock products	262	Djibouti	5111	Stocks	02123	Goats	2022	2022	An	518966.00	I	Imputed value
QCL	Crops and livestock products	262	Djibouti	5111	Stocks	02122	Sheep	2022	2022	An	470014.00	I	Imputed value
QCL	Crops and livestock products	212	Dominica	5111	Stocks	02111	Cattle	2022	2022	An	13999.00	I	Imputed value
QCL	Crops and livestock products	212	Dominica	5112	Stocks	02151	Chickens	2022	2022	1000 An	203.00	I	Imputed value
QCL	Crops and livestock products	212	Dominica	5111	Stocks	02123	Goats	2022	2022	An	9705.00	I	Imputed value
QCL	Crops and livestock products	212	Dominica	5111	Stocks	02122	Sheep	2022	2022	An	8387.00	E	Estimated value
QCL	Crops and livestock products	212	Dominica	5111	Stocks	02140	Swine / pigs	2022	2022	An	5061.00	I	Imputed value
QCL	Crops and livestock products	214	Dominican Republic	5111	Stocks	02111	Cattle	2022	2022	An	3073466.00	I	Imputed value
QCL	Crops and livestock products	214	Dominican Republic	5112	Stocks	02151	Chickens	2022	2022	1000 An	223800.00	A	Official figure
QCL	Crops and livestock products	214	Dominican Republic	5111	Stocks	02123	Goats	2022	2022	An	227932.00	E	Estimated value
QCL	Crops and livestock products	214	Dominican Republic	5111	Stocks	02122	Sheep	2022	2022	An	260130.00	I	Imputed value
QCL	Crops and livestock products	214	Dominican Republic	5111	Stocks	02140	Swine / pigs	2022	2022	An	968619.00	A	Official figure
QCL	Crops and livestock products	218	Ecuador	5111	Stocks	02111	Cattle	2022	2022	An	3860493.00	A	Official figure
QCL	Crops and livestock products	218	Ecuador	5112	Stocks	02151	Chickens	2022	2022	1000 An	171110.00	I	Imputed value
QCL	Crops and livestock products	218	Ecuador	5111	Stocks	02123	Goats	2022	2022	An	23789.00	A	Official figure
QCL	Crops and livestock products	218	Ecuador	5111	Stocks	02122	Sheep	2022	2022	An	551960.00	A	Official figure
QCL	Crops and livestock products	218	Ecuador	5111	Stocks	02140	Swine / pigs	2022	2022	An	943249.00	A	Official figure
QCL	Crops and livestock products	818	Egypt	5111	Stocks	02111	Cattle	2022	2022	An	3051017.00	I	Imputed value
QCL	Crops and livestock products	818	Egypt	5112	Stocks	02151	Chickens	2022	2022	1000 An	300000.00	E	Estimated value
QCL	Crops and livestock products	818	Egypt	5111	Stocks	02123	Goats	2022	2022	An	1011000.00	E	Estimated value
QCL	Crops and livestock products	818	Egypt	5111	Stocks	02122	Sheep	2022	2022	An	2083708.00	I	Imputed value
QCL	Crops and livestock products	818	Egypt	5111	Stocks	02140	Swine / pigs	2022	2022	An	21000.00	E	Estimated value
QCL	Crops and livestock products	222	El Salvador	5111	Stocks	02111	Cattle	2022	2022	An	786292.00	I	Imputed value
QCL	Crops and livestock products	222	El Salvador	5112	Stocks	02151	Chickens	2022	2022	1000 An	18375.00	E	Estimated value
QCL	Crops and livestock products	222	El Salvador	5111	Stocks	02123	Goats	2022	2022	An	14221.00	E	Estimated value
QCL	Crops and livestock products	222	El Salvador	5111	Stocks	02122	Sheep	2022	2022	An	5644.00	I	Imputed value
QCL	Crops and livestock products	222	El Salvador	5111	Stocks	02140	Swine / pigs	2022	2022	An	165418.00	I	Imputed value
QCL	Crops and livestock products	226	Equatorial Guinea	5111	Stocks	02111	Cattle	2022	2022	An	5488.00	I	Imputed value
QCL	Crops and livestock products	226	Equatorial Guinea	5112	Stocks	02151	Chickens	2022	2022	1000 An	380.00	E	Estimated value
QCL	Crops and livestock products	226	Equatorial Guinea	5111	Stocks	02123	Goats	2022	2022	An	9953.00	I	Imputed value
QCL	Crops and livestock products	226	Equatorial Guinea	5111	Stocks	02122	Sheep	2022	2022	An	41771.00	I	Imputed value
QCL	Crops and livestock products	226	Equatorial Guinea	5111	Stocks	02140	Swine / pigs	2022	2022	An	7362.00	E	Estimated value
QCL	Crops and livestock products	232	Eritrea	5111	Stocks	02111	Cattle	2022	2022	An	2140811.00	I	Imputed value
QCL	Crops and livestock products	232	Eritrea	5112	Stocks	02151	Chickens	2022	2022	1000 An	1161.00	E	Estimated value
QCL	Crops and livestock products	232	Eritrea	5111	Stocks	02123	Goats	2022	2022	An	1897173.00	I	Imputed value
QCL	Crops and livestock products	232	Eritrea	5111	Stocks	02122	Sheep	2022	2022	An	2462123.00	E	Estimated value
QCL	Crops and livestock products	233	Estonia	5111	Stocks	02111	Cattle	2022	2022	An	249620.00	A	Official figure
QCL	Crops and livestock products	233	Estonia	5112	Stocks	02151	Chickens	2022	2022	1000 An	2092.00	A	Official figure
QCL	Crops and livestock products	233	Estonia	5111	Stocks	02123	Goats	2022	2022	An	4000.00	A	Official figure
QCL	Crops and livestock products	233	Estonia	5111	Stocks	02122	Sheep	2022	2022	An	63100.00	A	Official figure
QCL	Crops and livestock products	233	Estonia	5111	Stocks	02140	Swine / pigs	2022	2022	An	269380.00	A	Official figure
QCL	Crops and livestock products	748	Eswatini	5111	Stocks	02111	Cattle	2022	2022	An	608371.00	I	Imputed value
QCL	Crops and livestock products	748	Eswatini	5112	Stocks	02151	Chickens	2022	2022	1000 An	3640.00	I	Imputed value
QCL	Crops and livestock products	748	Eswatini	5111	Stocks	02123	Goats	2022	2022	An	252953.00	E	Estimated value
QCL	Crops and livestock products	748	Eswatini	5111	Stocks	02122	Sheep	2022	2022	An	37623.00	I	Imputed value
QCL	Crops and livestock products	748	Eswatini	5111	Stocks	02140	Swine / pigs	2022	2022	An	36842.00	E	Estimated value
QCL	Crops and livestock products	231	Ethiopia	5111	Stocks	02111	Cattle	2022	2022	An	67961433.00	I	Imputed value
QCL	Crops and livestock products	231	Ethiopia	5112	Stocks	02151	Chickens	2022	2022	1000 An	41960.00	I	Imputed value
QCL	Crops and livestock products	231	Ethiopia	5111	Stocks	02123	Goats	2022	2022	An	49323166.00	I	Imputed value
QCL	Crops and livestock products	231	Ethiopia	5111	Stocks	02122	Sheep	2022	2022	An	35069956.00	I	Imputed value
QCL	Crops and livestock products	231	Ethiopia	5111	Stocks	02140	Swine / pigs	2022	2022	An	36918.00	E	Estimated value
QCL	Crops and livestock products	234	Faroe Islands	5111	Stocks	02111	Cattle	2022	2022	An	2050.00	A	Official figure
QCL	Crops and livestock products	234	Faroe Islands	5111	Stocks	02122	Sheep	2022	2022	An	76761.00	E	Estimated value
QCL	Crops and livestock products	242	Fiji	5111	Stocks	02111	Cattle	2022	2022	An	71608.00	A	Official figure
QCL	Crops and livestock products	242	Fiji	5112	Stocks	02151	Chickens	2022	2022	1000 An	5702.00	I	Imputed value
QCL	Crops and livestock products	242	Fiji	5111	Stocks	02123	Goats	2022	2022	An	267167.00	I	Imputed value
QCL	Crops and livestock products	242	Fiji	5111	Stocks	02122	Sheep	2022	2022	An	35370.00	A	Official figure
QCL	Crops and livestock products	242	Fiji	5111	Stocks	02140	Swine / pigs	2022	2022	An	155770.00	I	Imputed value
QCL	Crops and livestock products	246	Finland	5111	Stocks	02111	Cattle	2022	2022	An	821970.00	A	Official figure
QCL	Crops and livestock products	246	Finland	5112	Stocks	02151	Chickens	2022	2022	1000 An	13364.00	A	Official figure
QCL	Crops and livestock products	246	Finland	5111	Stocks	02123	Goats	2022	2022	An	6300.00	A	Official figure
QCL	Crops and livestock products	246	Finland	5111	Stocks	02122	Sheep	2022	2022	An	132080.00	A	Official figure
QCL	Crops and livestock products	246	Finland	5111	Stocks	02140	Swine / pigs	2022	2022	An	997670.00	A	Official figure
QCL	Crops and livestock products	250	France	5111	Stocks	02111	Cattle	2022	2022	An	16986190.00	A	Official figure
QCL	Crops and livestock products	250	France	5112	Stocks	02151	Chickens	2022	2022	1000 An	231096.00	A	Official figure
QCL	Crops and livestock products	250	France	5111	Stocks	02123	Goats	2022	2022	An	1310710.00	A	Official figure
QCL	Crops and livestock products	250	France	5111	Stocks	02122	Sheep	2022	2022	An	6597520.00	A	Official figure
QCL	Crops and livestock products	250	France	5111	Stocks	02140	Swine / pigs	2022	2022	An	12182590.00	A	Official figure
QCL	Crops and livestock products	258	French Polynesia	5111	Stocks	02111	Cattle	2022	2022	An	7543.00	I	Imputed value
QCL	Crops and livestock products	258	French Polynesia	5112	Stocks	02151	Chickens	2022	2022	1000 An	331.00	I	Imputed value
QCL	Crops and livestock products	258	French Polynesia	5111	Stocks	02123	Goats	2022	2022	An	16481.00	I	Imputed value
QCL	Crops and livestock products	258	French Polynesia	5111	Stocks	02122	Sheep	2022	2022	An	441.00	I	Imputed value
QCL	Crops and livestock products	258	French Polynesia	5111	Stocks	02140	Swine / pigs	2022	2022	An	29689.00	I	Imputed value
QCL	Crops and livestock products	266	Gabon	5111	Stocks	02111	Cattle	2022	2022	An	39579.00	I	Imputed value
QCL	Crops and livestock products	266	Gabon	5112	Stocks	02151	Chickens	2022	2022	1000 An	3365.00	I	Imputed value
QCL	Crops and livestock products	266	Gabon	5111	Stocks	02123	Goats	2022	2022	An	119285.00	E	Estimated value
QCL	Crops and livestock products	266	Gabon	5111	Stocks	02122	Sheep	2022	2022	An	225025.00	E	Estimated value
QCL	Crops and livestock products	266	Gabon	5111	Stocks	02140	Swine / pigs	2022	2022	An	224462.00	I	Imputed value
QCL	Crops and livestock products	270	Gambia	5111	Stocks	02111	Cattle	2022	2022	An	281430.00	A	Official figure
QCL	Crops and livestock products	270	Gambia	5112	Stocks	02151	Chickens	2022	2022	1000 An	1005.00	A	Official figure
QCL	Crops and livestock products	270	Gambia	5111	Stocks	02123	Goats	2022	2022	An	405954.00	A	Official figure
QCL	Crops and livestock products	270	Gambia	5111	Stocks	02122	Sheep	2022	2022	An	179185.00	A	Official figure
QCL	Crops and livestock products	270	Gambia	5111	Stocks	02140	Swine / pigs	2022	2022	An	15063.00	A	Official figure
QCL	Crops and livestock products	268	Georgia	5111	Stocks	02111	Cattle	2022	2022	An	928600.00	A	Official figure
QCL	Crops and livestock products	268	Georgia	5112	Stocks	02151	Chickens	2022	2022	1000 An	9092.00	A	Official figure
QCL	Crops and livestock products	268	Georgia	5111	Stocks	02123	Goats	2022	2022	An	52500.00	A	Official figure
QCL	Crops and livestock products	268	Georgia	5111	Stocks	02122	Sheep	2022	2022	An	904300.00	A	Official figure
QCL	Crops and livestock products	268	Georgia	5111	Stocks	02140	Swine / pigs	2022	2022	An	152900.00	A	Official figure
QCL	Crops and livestock products	276	Germany	5111	Stocks	02111	Cattle	2022	2022	An	10996960.00	A	Official figure
QCL	Crops and livestock products	276	Germany	5111	Stocks	02123	Goats	2022	2022	An	159000.00	A	Official figure
QCL	Crops and livestock products	276	Germany	5111	Stocks	02122	Sheep	2022	2022	An	1516900.00	A	Official figure
QCL	Crops and livestock products	276	Germany	5111	Stocks	02140	Swine / pigs	2022	2022	An	21366300.00	A	Official figure
QCL	Crops and livestock products	288	Ghana	5111	Stocks	02111	Cattle	2022	2022	An	2238857.00	I	Imputed value
QCL	Crops and livestock products	288	Ghana	5112	Stocks	02151	Chickens	2022	2022	1000 An	88666.00	I	Imputed value
QCL	Crops and livestock products	288	Ghana	5111	Stocks	02123	Goats	2022	2022	An	8659280.00	I	Imputed value
QCL	Crops and livestock products	288	Ghana	5111	Stocks	02122	Sheep	2022	2022	An	5845718.00	I	Imputed value
QCL	Crops and livestock products	288	Ghana	5111	Stocks	02140	Swine / pigs	2022	2022	An	846058.00	I	Imputed value
QCL	Crops and livestock products	300	Greece	5111	Stocks	02111	Cattle	2022	2022	An	581600.00	A	Official figure
QCL	Crops and livestock products	300	Greece	5111	Stocks	02123	Goats	2022	2022	An	2960900.00	A	Official figure
QCL	Crops and livestock products	300	Greece	5111	Stocks	02122	Sheep	2022	2022	An	7378400.00	A	Official figure
QCL	Crops and livestock products	300	Greece	5111	Stocks	02140	Swine / pigs	2022	2022	An	741600.00	A	Official figure
QCL	Crops and livestock products	308	Grenada	5111	Stocks	02111	Cattle	2022	2022	An	4559.00	I	Imputed value
QCL	Crops and livestock products	308	Grenada	5112	Stocks	02151	Chickens	2022	2022	1000 An	269.00	I	Imputed value
QCL	Crops and livestock products	308	Grenada	5111	Stocks	02123	Goats	2022	2022	An	6849.00	I	Imputed value
QCL	Crops and livestock products	308	Grenada	5111	Stocks	02122	Sheep	2022	2022	An	13919.00	I	Imputed value
QCL	Crops and livestock products	308	Grenada	5111	Stocks	02140	Swine / pigs	2022	2022	An	2798.00	I	Imputed value
QCL	Crops and livestock products	320	Guatemala	5111	Stocks	02111	Cattle	2022	2022	An	4171859.00	I	Imputed value
QCL	Crops and livestock products	320	Guatemala	5112	Stocks	02151	Chickens	2022	2022	1000 An	47000.00	E	Estimated value
QCL	Crops and livestock products	320	Guatemala	5111	Stocks	02123	Goats	2022	2022	An	115762.00	I	Imputed value
QCL	Crops and livestock products	320	Guatemala	5111	Stocks	02122	Sheep	2022	2022	An	616513.00	I	Imputed value
QCL	Crops and livestock products	320	Guatemala	5111	Stocks	02140	Swine / pigs	2022	2022	An	2995429.00	E	Estimated value
QCL	Crops and livestock products	324	Guinea	5111	Stocks	02111	Cattle	2022	2022	An	9310926.00	A	Official figure
QCL	Crops and livestock products	324	Guinea	5112	Stocks	02151	Chickens	2022	2022	1000 An	37544.00	E	Estimated value
QCL	Crops and livestock products	324	Guinea	5111	Stocks	02123	Goats	2022	2022	An	4212916.00	A	Official figure
QCL	Crops and livestock products	324	Guinea	5111	Stocks	02122	Sheep	2022	2022	An	3507606.00	A	Official figure
QCL	Crops and livestock products	324	Guinea	5111	Stocks	02140	Swine / pigs	2022	2022	An	169834.00	A	Official figure
QCL	Crops and livestock products	624	Guinea-Bissau	5111	Stocks	02111	Cattle	2022	2022	An	734635.00	E	Estimated value
QCL	Crops and livestock products	624	Guinea-Bissau	5112	Stocks	02151	Chickens	2022	2022	1000 An	2115.00	E	Estimated value
QCL	Crops and livestock products	624	Guinea-Bissau	5111	Stocks	02123	Goats	2022	2022	An	811669.00	E	Estimated value
QCL	Crops and livestock products	624	Guinea-Bissau	5111	Stocks	02122	Sheep	2022	2022	An	485107.00	I	Imputed value
QCL	Crops and livestock products	624	Guinea-Bissau	5111	Stocks	02140	Swine / pigs	2022	2022	An	465153.00	I	Imputed value
QCL	Crops and livestock products	328	Guyana	5111	Stocks	02111	Cattle	2022	2022	An	97832.00	I	Imputed value
QCL	Crops and livestock products	328	Guyana	5112	Stocks	02151	Chickens	2022	2022	1000 An	30976.00	I	Imputed value
QCL	Crops and livestock products	328	Guyana	5111	Stocks	02123	Goats	2022	2022	An	83113.00	I	Imputed value
QCL	Crops and livestock products	328	Guyana	5111	Stocks	02122	Sheep	2022	2022	An	132017.00	I	Imputed value
QCL	Crops and livestock products	328	Guyana	5111	Stocks	02140	Swine / pigs	2022	2022	An	9796.00	E	Estimated value
QCL	Crops and livestock products	332	Haiti	5111	Stocks	02111	Cattle	2022	2022	An	1527314.00	I	Imputed value
QCL	Crops and livestock products	332	Haiti	5112	Stocks	02151	Chickens	2022	2022	1000 An	5891.00	I	Imputed value
QCL	Crops and livestock products	332	Haiti	5111	Stocks	02123	Goats	2022	2022	An	1836790.00	I	Imputed value
QCL	Crops and livestock products	332	Haiti	5111	Stocks	02122	Sheep	2022	2022	An	288165.00	I	Imputed value
QCL	Crops and livestock products	332	Haiti	5111	Stocks	02140	Swine / pigs	2022	2022	An	1030732.00	I	Imputed value
QCL	Crops and livestock products	340	Honduras	5111	Stocks	02111	Cattle	2022	2022	An	2880200.00	I	Imputed value
QCL	Crops and livestock products	340	Honduras	5112	Stocks	02151	Chickens	2022	2022	1000 An	48905.00	I	Imputed value
QCL	Crops and livestock products	340	Honduras	5111	Stocks	02123	Goats	2022	2022	An	24898.00	I	Imputed value
QCL	Crops and livestock products	340	Honduras	5111	Stocks	02122	Sheep	2022	2022	An	16902.00	E	Estimated value
QCL	Crops and livestock products	340	Honduras	5111	Stocks	02140	Swine / pigs	2022	2022	An	457444.00	I	Imputed value
QCL	Crops and livestock products	348	Hungary	5111	Stocks	02111	Cattle	2022	2022	An	894000.00	A	Official figure
QCL	Crops and livestock products	348	Hungary	5112	Stocks	02151	Chickens	2022	2022	1000 An	32114.00	A	Official figure
QCL	Crops and livestock products	348	Hungary	5111	Stocks	02123	Goats	2022	2022	An	41000.00	A	Official figure
QCL	Crops and livestock products	348	Hungary	5111	Stocks	02122	Sheep	2022	2022	An	871700.00	A	Official figure
QCL	Crops and livestock products	348	Hungary	5111	Stocks	02140	Swine / pigs	2022	2022	An	2558100.00	A	Official figure
QCL	Crops and livestock products	352	Iceland	5111	Stocks	02111	Cattle	2022	2022	An	79306.00	A	Official figure
QCL	Crops and livestock products	352	Iceland	5112	Stocks	02151	Chickens	2022	2022	1000 An	220.00	A	Official figure
QCL	Crops and livestock products	352	Iceland	5111	Stocks	02123	Goats	2022	2022	An	1875.00	A	Official figure
QCL	Crops and livestock products	352	Iceland	5111	Stocks	02122	Sheep	2022	2022	An	365290.00	A	Official figure
QCL	Crops and livestock products	352	Iceland	5111	Stocks	02140	Swine / pigs	2022	2022	An	26000.00	A	Official figure
QCL	Crops and livestock products	356	India	5111	Stocks	02111	Cattle	2022	2022	An	193606913.00	I	Imputed value
QCL	Crops and livestock products	356	India	5112	Stocks	02151	Chickens	2022	2022	1000 An	852324.00	I	Imputed value
QCL	Crops and livestock products	356	India	5111	Stocks	02123	Goats	2022	2022	An	149994093.00	I	Imputed value
QCL	Crops and livestock products	356	India	5111	Stocks	02122	Sheep	2022	2022	An	75345847.00	I	Imputed value
QCL	Crops and livestock products	356	India	5111	Stocks	02140	Swine / pigs	2022	2022	An	8529366.00	I	Imputed value
QCL	Crops and livestock products	360	Indonesia	5111	Stocks	02111	Cattle	2022	2022	An	18610148.00	A	Official figure
QCL	Crops and livestock products	360	Indonesia	5112	Stocks	02151	Chickens	2022	2022	1000 An	3482427.00	A	Official figure
QCL	Crops and livestock products	360	Indonesia	5111	Stocks	02123	Goats	2022	2022	An	19397960.00	A	Official figure
QCL	Crops and livestock products	360	Indonesia	5111	Stocks	02122	Sheep	2022	2022	An	15615300.00	A	Official figure
QCL	Crops and livestock products	360	Indonesia	5111	Stocks	02140	Swine / pigs	2022	2022	An	7280310.00	A	Official figure
QCL	Crops and livestock products	364	Iran (Islamic Republic of)	5111	Stocks	02111	Cattle	2022	2022	An	5625000.00	A	Official figure
QCL	Crops and livestock products	364	Iran (Islamic Republic of)	5112	Stocks	02151	Chickens	2022	2022	1000 An	1036874.00	I	Imputed value
QCL	Crops and livestock products	364	Iran (Islamic Republic of)	5111	Stocks	02123	Goats	2022	2022	An	18309000.00	A	Official figure
QCL	Crops and livestock products	364	Iran (Islamic Republic of)	5111	Stocks	02122	Sheep	2022	2022	An	55582000.00	A	Official figure
QCL	Crops and livestock products	364	Iran (Islamic Republic of)	5111	Stocks	02140	Swine / pigs	2022	2022	An	0.00	M	Missing value (data cannot exist, not applicable)
QCL	Crops and livestock products	368	Iraq	5111	Stocks	02111	Cattle	2022	2022	An	2104057.00	A	Official figure
QCL	Crops and livestock products	368	Iraq	5112	Stocks	02151	Chickens	2022	2022	1000 An	116410.00	I	Imputed value
QCL	Crops and livestock products	368	Iraq	5111	Stocks	02123	Goats	2022	2022	An	1400824.00	A	Official figure
QCL	Crops and livestock products	368	Iraq	5111	Stocks	02122	Sheep	2022	2022	An	6784517.00	A	Official figure
QCL	Crops and livestock products	372	Ireland	5111	Stocks	02111	Cattle	2022	2022	An	6551830.00	A	Official figure
QCL	Crops and livestock products	372	Ireland	5111	Stocks	02123	Goats	2022	2022	An	9240.00	A	Official figure
QCL	Crops and livestock products	372	Ireland	5111	Stocks	02122	Sheep	2022	2022	An	4018030.00	A	Official figure
QCL	Crops and livestock products	372	Ireland	5111	Stocks	02140	Swine / pigs	2022	2022	An	1570390.00	A	Official figure
QCL	Crops and livestock products	376	Israel	5111	Stocks	02111	Cattle	2022	2022	An	581535.00	A	Official figure
QCL	Crops and livestock products	376	Israel	5112	Stocks	02151	Chickens	2022	2022	1000 An	46716.00	A	Official figure
QCL	Crops and livestock products	376	Israel	5111	Stocks	02123	Goats	2022	2022	An	144500.00	A	Official figure
QCL	Crops and livestock products	376	Israel	5111	Stocks	02122	Sheep	2022	2022	An	550000.00	A	Official figure
QCL	Crops and livestock products	376	Israel	5111	Stocks	02140	Swine / pigs	2022	2022	An	139543.00	A	Official figure
QCL	Crops and livestock products	380	Italy	5111	Stocks	02111	Cattle	2022	2022	An	6049000.00	A	Official figure
QCL	Crops and livestock products	380	Italy	5111	Stocks	02123	Goats	2022	2022	An	1010000.00	A	Official figure
QCL	Crops and livestock products	380	Italy	5111	Stocks	02122	Sheep	2022	2022	An	6568000.00	A	Official figure
QCL	Crops and livestock products	380	Italy	5111	Stocks	02140	Swine / pigs	2022	2022	An	8739000.00	A	Official figure
QCL	Crops and livestock products	388	Jamaica	5111	Stocks	02111	Cattle	2022	2022	An	152625.00	I	Imputed value
QCL	Crops and livestock products	388	Jamaica	5112	Stocks	02151	Chickens	2022	2022	1000 An	14194.00	I	Imputed value
QCL	Crops and livestock products	388	Jamaica	5111	Stocks	02123	Goats	2022	2022	An	587454.00	I	Imputed value
QCL	Crops and livestock products	388	Jamaica	5111	Stocks	02122	Sheep	2022	2022	An	1304.00	I	Imputed value
QCL	Crops and livestock products	388	Jamaica	5111	Stocks	02140	Swine / pigs	2022	2022	An	219244.00	I	Imputed value
QCL	Crops and livestock products	392	Japan	5111	Stocks	02111	Cattle	2022	2022	An	3985000.00	A	Official figure
QCL	Crops and livestock products	392	Japan	5112	Stocks	02151	Chickens	2022	2022	1000 An	321891.00	A	Official figure
QCL	Crops and livestock products	392	Japan	5111	Stocks	02123	Goats	2022	2022	An	16547.00	I	Imputed value
QCL	Crops and livestock products	392	Japan	5111	Stocks	02122	Sheep	2022	2022	An	15175.00	E	Estimated value
QCL	Crops and livestock products	392	Japan	5111	Stocks	02140	Swine / pigs	2022	2022	An	8949000.00	A	Official figure
QCL	Crops and livestock products	400	Jordan	5111	Stocks	02111	Cattle	2022	2022	An	81466.00	A	Official figure
QCL	Crops and livestock products	400	Jordan	5112	Stocks	02151	Chickens	2022	2022	1000 An	35000.00	E	Estimated value
QCL	Crops and livestock products	400	Jordan	5111	Stocks	02123	Goats	2022	2022	An	733210.00	A	Official figure
QCL	Crops and livestock products	400	Jordan	5111	Stocks	02122	Sheep	2022	2022	An	2961717.00	A	Official figure
QCL	Crops and livestock products	398	Kazakhstan	5111	Stocks	02111	Cattle	2022	2022	An	8538050.00	A	Official figure
QCL	Crops and livestock products	398	Kazakhstan	5112	Stocks	02151	Chickens	2022	2022	1000 An	48349.00	A	Official figure
QCL	Crops and livestock products	398	Kazakhstan	5111	Stocks	02123	Goats	2022	2022	An	2302680.00	A	Official figure
QCL	Crops and livestock products	398	Kazakhstan	5111	Stocks	02122	Sheep	2022	2022	An	19483297.00	A	Official figure
QCL	Crops and livestock products	398	Kazakhstan	5111	Stocks	02140	Swine / pigs	2022	2022	An	705039.00	A	Official figure
QCL	Crops and livestock products	404	Kenya	5111	Stocks	02111	Cattle	2022	2022	An	23500549.00	E	Estimated value
QCL	Crops and livestock products	404	Kenya	5112	Stocks	02151	Chickens	2022	2022	1000 An	61072.00	I	Imputed value
QCL	Crops and livestock products	404	Kenya	5111	Stocks	02123	Goats	2022	2022	An	34529910.00	E	Estimated value
QCL	Crops and livestock products	404	Kenya	5111	Stocks	02122	Sheep	2022	2022	An	25814057.00	E	Estimated value
QCL	Crops and livestock products	404	Kenya	5111	Stocks	02140	Swine / pigs	2022	2022	An	639883.00	E	Estimated value
QCL	Crops and livestock products	296	Kiribati	5112	Stocks	02151	Chickens	2022	2022	1000 An	658.00	E	Estimated value
QCL	Crops and livestock products	296	Kiribati	5111	Stocks	02140	Swine / pigs	2022	2022	An	15153.00	E	Estimated value
QCL	Crops and livestock products	414	Kuwait	5111	Stocks	02111	Cattle	2022	2022	An	32665.00	E	Estimated value
QCL	Crops and livestock products	414	Kuwait	5112	Stocks	02151	Chickens	2022	2022	1000 An	58928.00	I	Imputed value
QCL	Crops and livestock products	414	Kuwait	5111	Stocks	02123	Goats	2022	2022	An	223114.00	E	Estimated value
QCL	Crops and livestock products	414	Kuwait	5111	Stocks	02122	Sheep	2022	2022	An	716046.00	E	Estimated value
QCL	Crops and livestock products	417	Kyrgyzstan	5111	Stocks	02111	Cattle	2022	2022	An	1783469.00	A	Official figure
QCL	Crops and livestock products	417	Kyrgyzstan	5112	Stocks	02151	Chickens	2022	2022	1000 An	4984.00	A	Official figure
QCL	Crops and livestock products	417	Kyrgyzstan	5111	Stocks	02123	Goats	2022	2022	An	685368.00	A	Official figure
QCL	Crops and livestock products	417	Kyrgyzstan	5111	Stocks	02122	Sheep	2022	2022	An	5515593.00	A	Official figure
QCL	Crops and livestock products	417	Kyrgyzstan	5111	Stocks	02140	Swine / pigs	2022	2022	An	25640.00	A	Official figure
QCL	Crops and livestock products	418	Lao People's Democratic Republic	5111	Stocks	02111	Cattle	2022	2022	An	2428000.00	A	Official figure
QCL	Crops and livestock products	418	Lao People's Democratic Republic	5112	Stocks	02151	Chickens	2022	2022	1000 An	50118.00	A	Official figure
QCL	Crops and livestock products	418	Lao People's Democratic Republic	5111	Stocks	02123	Goats	2022	2022	An	753860.00	I	Imputed value
QCL	Crops and livestock products	418	Lao People's Democratic Republic	5111	Stocks	02140	Swine / pigs	2022	2022	An	4408000.00	A	Official figure
QCL	Crops and livestock products	428	Latvia	5111	Stocks	02111	Cattle	2022	2022	An	391350.00	A	Official figure
QCL	Crops and livestock products	428	Latvia	5111	Stocks	02123	Goats	2022	2022	An	11680.00	A	Official figure
QCL	Crops and livestock products	428	Latvia	5111	Stocks	02122	Sheep	2022	2022	An	87320.00	A	Official figure
QCL	Crops and livestock products	428	Latvia	5111	Stocks	02140	Swine / pigs	2022	2022	An	307950.00	A	Official figure
QCL	Crops and livestock products	422	Lebanon	5111	Stocks	02111	Cattle	2022	2022	An	87413.00	I	Imputed value
QCL	Crops and livestock products	422	Lebanon	5112	Stocks	02151	Chickens	2022	2022	1000 An	70610.00	E	Estimated value
QCL	Crops and livestock products	422	Lebanon	5111	Stocks	02123	Goats	2022	2022	An	526021.00	I	Imputed value
QCL	Crops and livestock products	422	Lebanon	5111	Stocks	02122	Sheep	2022	2022	An	443461.00	E	Estimated value
QCL	Crops and livestock products	422	Lebanon	5111	Stocks	02140	Swine / pigs	2022	2022	An	7093.00	E	Estimated value
QCL	Crops and livestock products	426	Lesotho	5111	Stocks	02111	Cattle	2022	2022	An	357623.00	E	Estimated value
QCL	Crops and livestock products	426	Lesotho	5112	Stocks	02151	Chickens	2022	2022	1000 An	343.00	E	Estimated value
QCL	Crops and livestock products	426	Lesotho	5111	Stocks	02123	Goats	2022	2022	An	713463.00	E	Estimated value
QCL	Crops and livestock products	426	Lesotho	5111	Stocks	02122	Sheep	2022	2022	An	1142162.00	E	Estimated value
QCL	Crops and livestock products	426	Lesotho	5111	Stocks	02140	Swine / pigs	2022	2022	An	32583.00	I	Imputed value
QCL	Crops and livestock products	430	Liberia	5111	Stocks	02111	Cattle	2022	2022	An	45052.00	E	Estimated value
QCL	Crops and livestock products	430	Liberia	5112	Stocks	02151	Chickens	2022	2022	1000 An	8484.00	E	Estimated value
QCL	Crops and livestock products	430	Liberia	5111	Stocks	02123	Goats	2022	2022	An	352507.00	I	Imputed value
QCL	Crops and livestock products	430	Liberia	5111	Stocks	02122	Sheep	2022	2022	An	294112.00	E	Estimated value
QCL	Crops and livestock products	430	Liberia	5111	Stocks	02140	Swine / pigs	2022	2022	An	293739.00	I	Imputed value
QCL	Crops and livestock products	434	Libya	5111	Stocks	02111	Cattle	2022	2022	An	224193.00	E	Estimated value
QCL	Crops and livestock products	434	Libya	5112	Stocks	02151	Chickens	2022	2022	1000 An	37775.00	I	Imputed value
QCL	Crops and livestock products	434	Libya	5111	Stocks	02123	Goats	2022	2022	An	2589650.00	I	Imputed value
QCL	Crops and livestock products	434	Libya	5111	Stocks	02122	Sheep	2022	2022	An	7546329.00	I	Imputed value
QCL	Crops and livestock products	440	Lithuania	5111	Stocks	02111	Cattle	2022	2022	An	641920.00	A	Official figure
QCL	Crops and livestock products	440	Lithuania	5112	Stocks	02151	Chickens	2022	2022	1000 An	8897.00	A	Official figure
QCL	Crops and livestock products	440	Lithuania	5111	Stocks	02123	Goats	2022	2022	An	14990.00	A	Official figure
QCL	Crops and livestock products	440	Lithuania	5111	Stocks	02122	Sheep	2022	2022	An	135640.00	A	Official figure
QCL	Crops and livestock products	440	Lithuania	5111	Stocks	02140	Swine / pigs	2022	2022	An	517420.00	A	Official figure
QCL	Crops and livestock products	442	Luxembourg	5111	Stocks	02111	Cattle	2022	2022	An	186130.00	A	Official figure
QCL	Crops and livestock products	442	Luxembourg	5111	Stocks	02123	Goats	2022	2022	An	5090.00	A	Official figure
QCL	Crops and livestock products	442	Luxembourg	5111	Stocks	02122	Sheep	2022	2022	An	9000.00	A	Official figure
QCL	Crops and livestock products	442	Luxembourg	5111	Stocks	02140	Swine / pigs	2022	2022	An	66410.00	A	Official figure
QCL	Crops and livestock products	450	Madagascar	5111	Stocks	02111	Cattle	2022	2022	An	8916001.00	E	Estimated value
QCL	Crops and livestock products	450	Madagascar	5112	Stocks	02151	Chickens	2022	2022	1000 An	43702.00	I	Imputed value
QCL	Crops and livestock products	450	Madagascar	5111	Stocks	02123	Goats	2022	2022	An	1501646.00	I	Imputed value
QCL	Crops and livestock products	450	Madagascar	5111	Stocks	02122	Sheep	2022	2022	An	851112.00	I	Imputed value
QCL	Crops and livestock products	450	Madagascar	5111	Stocks	02140	Swine / pigs	2022	2022	An	1747200.00	E	Estimated value
QCL	Crops and livestock products	454	Malawi	5111	Stocks	02111	Cattle	2022	2022	An	2073878.00	I	Imputed value
QCL	Crops and livestock products	454	Malawi	5112	Stocks	02151	Chickens	2022	2022	1000 An	19553.00	E	Estimated value
QCL	Crops and livestock products	454	Malawi	5111	Stocks	02123	Goats	2022	2022	An	11767097.00	I	Imputed value
QCL	Crops and livestock products	454	Malawi	5111	Stocks	02122	Sheep	2022	2022	An	372384.00	I	Imputed value
QCL	Crops and livestock products	454	Malawi	5111	Stocks	02140	Swine / pigs	2022	2022	An	8068474.00	I	Imputed value
QCL	Crops and livestock products	458	Malaysia	5111	Stocks	02111	Cattle	2022	2022	An	721344.00	A	Official figure
QCL	Crops and livestock products	458	Malaysia	5112	Stocks	02151	Chickens	2022	2022	1000 An	293604.00	A	Official figure
QCL	Crops and livestock products	458	Malaysia	5111	Stocks	02123	Goats	2022	2022	An	329710.00	A	Official figure
QCL	Crops and livestock products	458	Malaysia	5111	Stocks	02122	Sheep	2022	2022	An	135560.00	A	Official figure
QCL	Crops and livestock products	458	Malaysia	5111	Stocks	02140	Swine / pigs	2022	2022	An	1665560.00	A	Official figure
QCL	Crops and livestock products	466	Mali	5111	Stocks	02111	Cattle	2022	2022	An	12478095.00	E	Estimated value
QCL	Crops and livestock products	466	Mali	5112	Stocks	02151	Chickens	2022	2022	1000 An	56221.00	I	Imputed value
QCL	Crops and livestock products	466	Mali	5111	Stocks	02123	Goats	2022	2022	An	27832624.00	E	Estimated value
QCL	Crops and livestock products	466	Mali	5111	Stocks	02122	Sheep	2022	2022	An	20158662.00	E	Estimated value
QCL	Crops and livestock products	466	Mali	5111	Stocks	02140	Swine / pigs	2022	2022	An	87220.00	E	Estimated value
QCL	Crops and livestock products	470	Malta	5111	Stocks	02111	Cattle	2022	2022	An	14200.00	A	Official figure
QCL	Crops and livestock products	470	Malta	5111	Stocks	02123	Goats	2022	2022	An	6520.00	A	Official figure
QCL	Crops and livestock products	470	Malta	5111	Stocks	02122	Sheep	2022	2022	An	14470.00	A	Official figure
QCL	Crops and livestock products	470	Malta	5111	Stocks	02140	Swine / pigs	2022	2022	An	29550.00	A	Official figure
QCL	Crops and livestock products	478	Mauritania	5111	Stocks	02111	Cattle	2022	2022	An	1945413.00	E	Estimated value
QCL	Crops and livestock products	478	Mauritania	5112	Stocks	02151	Chickens	2022	2022	1000 An	4784.00	I	Imputed value
QCL	Crops and livestock products	478	Mauritania	5111	Stocks	02123	Goats	2022	2022	An	7411863.00	E	Estimated value
QCL	Crops and livestock products	478	Mauritania	5111	Stocks	02122	Sheep	2022	2022	An	11002788.00	E	Estimated value
QCL	Crops and livestock products	480	Mauritius	5111	Stocks	02111	Cattle	2022	2022	An	3512.00	A	Official figure
QCL	Crops and livestock products	480	Mauritius	5112	Stocks	02151	Chickens	2022	2022	1000 An	16501.00	I	Imputed value
QCL	Crops and livestock products	480	Mauritius	5111	Stocks	02123	Goats	2022	2022	An	21608.00	A	Official figure
QCL	Crops and livestock products	480	Mauritius	5111	Stocks	02122	Sheep	2022	2022	An	4367.00	A	Official figure
QCL	Crops and livestock products	480	Mauritius	5111	Stocks	02140	Swine / pigs	2022	2022	An	21484.00	A	Official figure
QCL	Crops and livestock products	484	Mexico	5111	Stocks	02111	Cattle	2022	2022	An	36338366.00	A	Official figure
QCL	Crops and livestock products	484	Mexico	5112	Stocks	02151	Chickens	2022	2022	1000 An	611202.00	A	Official figure
QCL	Crops and livestock products	484	Mexico	5111	Stocks	02123	Goats	2022	2022	An	8817200.00	A	Official figure
QCL	Crops and livestock products	484	Mexico	5111	Stocks	02122	Sheep	2022	2022	An	8805415.00	A	Official figure
QCL	Crops and livestock products	484	Mexico	5111	Stocks	02140	Swine / pigs	2022	2022	An	19224000.00	A	Official figure
QCL	Crops and livestock products	583	Micronesia (Federated States of)	5111	Stocks	02111	Cattle	2022	2022	An	17928.00	E	Estimated value
QCL	Crops and livestock products	583	Micronesia (Federated States of)	5112	Stocks	02151	Chickens	2022	2022	1000 An	192.00	I	Imputed value
QCL	Crops and livestock products	583	Micronesia (Federated States of)	5111	Stocks	02123	Goats	2022	2022	An	4845.00	E	Estimated value
QCL	Crops and livestock products	583	Micronesia (Federated States of)	5111	Stocks	02140	Swine / pigs	2022	2022	An	38646.00	E	Estimated value
QCL	Crops and livestock products	496	Mongolia	5111	Stocks	02111	Cattle	2022	2022	An	5512839.00	A	Official figure
QCL	Crops and livestock products	496	Mongolia	5112	Stocks	02151	Chickens	2022	2022	1000 An	1506.00	A	Official figure
QCL	Crops and livestock products	496	Mongolia	5111	Stocks	02123	Goats	2022	2022	An	27569395.00	A	Official figure
QCL	Crops and livestock products	496	Mongolia	5111	Stocks	02122	Sheep	2022	2022	An	32747682.00	A	Official figure
QCL	Crops and livestock products	496	Mongolia	5111	Stocks	02140	Swine / pigs	2022	2022	An	34798.00	A	Official figure
QCL	Crops and livestock products	499	Montenegro	5111	Stocks	02111	Cattle	2022	2022	An	70765.00	A	Official figure
QCL	Crops and livestock products	499	Montenegro	5112	Stocks	02151	Chickens	2022	2022	1000 An	855.00	A	Official figure
QCL	Crops and livestock products	499	Montenegro	5111	Stocks	02123	Goats	2022	2022	An	29136.00	A	Official figure
QCL	Crops and livestock products	499	Montenegro	5111	Stocks	02122	Sheep	2022	2022	An	161376.00	A	Official figure
QCL	Crops and livestock products	499	Montenegro	5111	Stocks	02140	Swine / pigs	2022	2022	An	24514.00	A	Official figure
QCL	Crops and livestock products	504	Morocco	5111	Stocks	02111	Cattle	2022	2022	An	3100909.00	A	Official figure
QCL	Crops and livestock products	504	Morocco	5112	Stocks	02151	Chickens	2022	2022	1000 An	222399.00	I	Imputed value
QCL	Crops and livestock products	504	Morocco	5111	Stocks	02123	Goats	2022	2022	An	6045200.00	A	Official figure
QCL	Crops and livestock products	504	Morocco	5111	Stocks	02122	Sheep	2022	2022	An	21800556.00	A	Official figure
QCL	Crops and livestock products	504	Morocco	5111	Stocks	02140	Swine / pigs	2022	2022	An	7895.00	I	Imputed value
QCL	Crops and livestock products	508	Mozambique	5111	Stocks	02111	Cattle	2022	2022	An	2320248.00	A	Official figure
QCL	Crops and livestock products	508	Mozambique	5112	Stocks	02151	Chickens	2022	2022	1000 An	26877.00	A	Official figure
QCL	Crops and livestock products	508	Mozambique	5111	Stocks	02123	Goats	2022	2022	An	4405952.00	A	Official figure
QCL	Crops and livestock products	508	Mozambique	5111	Stocks	02122	Sheep	2022	2022	An	164002.00	A	Official figure
QCL	Crops and livestock products	508	Mozambique	5111	Stocks	02140	Swine / pigs	2022	2022	An	2319450.00	A	Official figure
QCL	Crops and livestock products	104	Myanmar	5111	Stocks	02111	Cattle	2022	2022	An	10500000.00	E	Estimated value
QCL	Crops and livestock products	104	Myanmar	5112	Stocks	02151	Chickens	2022	2022	1000 An	110000.00	E	Estimated value
QCL	Crops and livestock products	104	Myanmar	5111	Stocks	02123	Goats	2022	2022	An	2200000.00	E	Estimated value
QCL	Crops and livestock products	104	Myanmar	5111	Stocks	02122	Sheep	2022	2022	An	450000.00	E	Estimated value
QCL	Crops and livestock products	104	Myanmar	5111	Stocks	02140	Swine / pigs	2022	2022	An	7000000.00	E	Estimated value
QCL	Crops and livestock products	516	Namibia	5111	Stocks	02111	Cattle	2022	2022	An	2917450.00	I	Imputed value
QCL	Crops and livestock products	516	Namibia	5112	Stocks	02151	Chickens	2022	2022	1000 An	4502.00	I	Imputed value
QCL	Crops and livestock products	516	Namibia	5111	Stocks	02123	Goats	2022	2022	An	1802675.00	I	Imputed value
QCL	Crops and livestock products	516	Namibia	5111	Stocks	02122	Sheep	2022	2022	An	1342289.00	I	Imputed value
QCL	Crops and livestock products	516	Namibia	5111	Stocks	02140	Swine / pigs	2022	2022	An	110051.00	I	Imputed value
QCL	Crops and livestock products	520	Nauru	5112	Stocks	02151	Chickens	2022	2022	1000 An	5.00	I	Imputed value
QCL	Crops and livestock products	520	Nauru	5111	Stocks	02140	Swine / pigs	2022	2022	An	3030.00	I	Imputed value
QCL	Crops and livestock products	524	Nepal	5111	Stocks	02111	Cattle	2022	2022	An	7413197.00	A	Official figure
QCL	Crops and livestock products	524	Nepal	5112	Stocks	02151	Chickens	2022	2022	1000 An	66803.00	A	Official figure
QCL	Crops and livestock products	524	Nepal	5111	Stocks	02123	Goats	2022	2022	An	13990703.00	A	Official figure
QCL	Crops and livestock products	524	Nepal	5111	Stocks	02122	Sheep	2022	2022	An	771205.00	A	Official figure
QCL	Crops and livestock products	524	Nepal	5111	Stocks	02140	Swine / pigs	2022	2022	An	1504624.00	A	Official figure
QCL	Crops and livestock products	528	Netherlands (Kingdom of the)	5111	Stocks	02111	Cattle	2022	2022	An	3751000.00	A	Official figure
QCL	Crops and livestock products	528	Netherlands (Kingdom of the)	5111	Stocks	02123	Goats	2022	2022	An	570000.00	A	Official figure
QCL	Crops and livestock products	528	Netherlands (Kingdom of the)	5111	Stocks	02122	Sheep	2022	2022	An	723000.00	A	Official figure
QCL	Crops and livestock products	528	Netherlands (Kingdom of the)	5111	Stocks	02140	Swine / pigs	2022	2022	An	10706000.00	A	Official figure
QCL	Crops and livestock products	540	New Caledonia	5111	Stocks	02111	Cattle	2022	2022	An	79581.00	I	Imputed value
QCL	Crops and livestock products	540	New Caledonia	5112	Stocks	02151	Chickens	2022	2022	1000 An	577.00	I	Imputed value
QCL	Crops and livestock products	540	New Caledonia	5111	Stocks	02123	Goats	2022	2022	An	1185.00	I	Imputed value
QCL	Crops and livestock products	540	New Caledonia	5111	Stocks	02122	Sheep	2022	2022	An	2263.00	I	Imputed value
QCL	Crops and livestock products	540	New Caledonia	5111	Stocks	02140	Swine / pigs	2022	2022	An	36863.00	I	Imputed value
QCL	Crops and livestock products	554	New Zealand	5111	Stocks	02111	Cattle	2022	2022	An	10034248.00	A	Official figure
QCL	Crops and livestock products	554	New Zealand	5112	Stocks	02151	Chickens	2022	2022	1000 An	24963.00	A	Official figure
QCL	Crops and livestock products	554	New Zealand	5111	Stocks	02123	Goats	2022	2022	An	88428.00	A	Official figure
QCL	Crops and livestock products	554	New Zealand	5111	Stocks	02122	Sheep	2022	2022	An	25333562.00	A	Official figure
QCL	Crops and livestock products	554	New Zealand	5111	Stocks	02140	Swine / pigs	2022	2022	An	275291.00	A	Official figure
QCL	Crops and livestock products	558	Nicaragua	5111	Stocks	02111	Cattle	2022	2022	An	5612913.00	I	Imputed value
QCL	Crops and livestock products	558	Nicaragua	5112	Stocks	02151	Chickens	2022	2022	1000 An	27584.00	I	Imputed value
QCL	Crops and livestock products	558	Nicaragua	5111	Stocks	02123	Goats	2022	2022	An	7939.00	E	Estimated value
QCL	Crops and livestock products	558	Nicaragua	5111	Stocks	02122	Sheep	2022	2022	An	6602.00	I	Imputed value
QCL	Crops and livestock products	558	Nicaragua	5111	Stocks	02140	Swine / pigs	2022	2022	An	627012.00	I	Imputed value
QCL	Crops and livestock products	562	Niger	5111	Stocks	02111	Cattle	2022	2022	An	18133707.00	A	Official figure
QCL	Crops and livestock products	562	Niger	5112	Stocks	02151	Chickens	2022	2022	1000 An	20788.00	I	Imputed value
QCL	Crops and livestock products	562	Niger	5111	Stocks	02123	Goats	2022	2022	An	20369179.00	A	Official figure
QCL	Crops and livestock products	562	Niger	5111	Stocks	02122	Sheep	2022	2022	An	14627232.00	A	Official figure
QCL	Crops and livestock products	562	Niger	5111	Stocks	02140	Swine / pigs	2022	2022	An	43689.00	I	Imputed value
QCL	Crops and livestock products	566	Nigeria	5111	Stocks	02111	Cattle	2022	2022	An	20905254.00	I	Imputed value
QCL	Crops and livestock products	566	Nigeria	5112	Stocks	02151	Chickens	2022	2022	1000 An	248992.00	I	Imputed value
QCL	Crops and livestock products	566	Nigeria	5111	Stocks	02123	Goats	2022	2022	An	88037053.00	I	Imputed value
QCL	Crops and livestock products	566	Nigeria	5111	Stocks	02122	Sheep	2022	2022	An	50284350.00	I	Imputed value
QCL	Crops and livestock products	566	Nigeria	5111	Stocks	02140	Swine / pigs	2022	2022	An	9509551.00	I	Imputed value
QCL	Crops and livestock products	570	Niue	5111	Stocks	02111	Cattle	2022	2022	An	113.00	I	Imputed value
QCL	Crops and livestock products	570	Niue	5112	Stocks	02151	Chickens	2022	2022	1000 An	19.00	E	Estimated value
QCL	Crops and livestock products	570	Niue	5111	Stocks	02140	Swine / pigs	2022	2022	An	2320.00	I	Imputed value
QCL	Crops and livestock products	807	North Macedonia	5111	Stocks	02111	Cattle	2022	2022	An	164751.00	A	Official figure
QCL	Crops and livestock products	807	North Macedonia	5112	Stocks	02151	Chickens	2022	2022	1000 An	1562.00	A	Official figure
QCL	Crops and livestock products	807	North Macedonia	5111	Stocks	02123	Goats	2022	2022	An	80186.00	A	Official figure
QCL	Crops and livestock products	807	North Macedonia	5111	Stocks	02122	Sheep	2022	2022	An	646488.00	A	Official figure
QCL	Crops and livestock products	807	North Macedonia	5111	Stocks	02140	Swine / pigs	2022	2022	An	182604.00	A	Official figure
QCL	Crops and livestock products	578	Norway	5111	Stocks	02111	Cattle	2022	2022	An	898800.00	A	Official figure
QCL	Crops and livestock products	578	Norway	5112	Stocks	02151	Chickens	2022	2022	1000 An	16131.00	A	Official figure
QCL	Crops and livestock products	578	Norway	5111	Stocks	02123	Goats	2022	2022	An	70400.00	A	Official figure
QCL	Crops and livestock products	578	Norway	5111	Stocks	02122	Sheep	2022	2022	An	2253000.00	A	Official figure
QCL	Crops and livestock products	578	Norway	5111	Stocks	02140	Swine / pigs	2022	2022	An	773800.00	A	Official figure
QCL	Crops and livestock products	512	Oman	5111	Stocks	02111	Cattle	2022	2022	An	430389.00	A	Official figure
QCL	Crops and livestock products	512	Oman	5112	Stocks	02151	Chickens	2022	2022	1000 An	5004.00	I	Imputed value
QCL	Crops and livestock products	512	Oman	5111	Stocks	02123	Goats	2022	2022	An	2492013.00	A	Official figure
QCL	Crops and livestock products	512	Oman	5111	Stocks	02122	Sheep	2022	2022	An	655177.00	A	Official figure
QCL	Crops and livestock products	586	Pakistan	5111	Stocks	02111	Cattle	2022	2022	An	53436000.00	A	Official figure
QCL	Crops and livestock products	586	Pakistan	5112	Stocks	02151	Chickens	2022	2022	1000 An	1725000.00	A	Official figure
QCL	Crops and livestock products	586	Pakistan	5111	Stocks	02123	Goats	2022	2022	An	82503000.00	A	Official figure
QCL	Crops and livestock products	586	Pakistan	5111	Stocks	02122	Sheep	2022	2022	An	31969000.00	A	Official figure
QCL	Crops and livestock products	275	Palestine	5111	Stocks	02111	Cattle	2022	2022	An	55979.00	I	Imputed value
QCL	Crops and livestock products	275	Palestine	5112	Stocks	02151	Chickens	2022	2022	1000 An	6048.00	I	Imputed value
QCL	Crops and livestock products	275	Palestine	5111	Stocks	02123	Goats	2022	2022	An	222024.00	E	Estimated value
QCL	Crops and livestock products	275	Palestine	5111	Stocks	02122	Sheep	2022	2022	An	777883.00	I	Imputed value
QCL	Crops and livestock products	591	Panama	5111	Stocks	02111	Cattle	2022	2022	An	1508571.00	I	Imputed value
QCL	Crops and livestock products	591	Panama	5112	Stocks	02151	Chickens	2022	2022	1000 An	28924.00	I	Imputed value
QCL	Crops and livestock products	591	Panama	5111	Stocks	02123	Goats	2022	2022	An	9181.00	I	Imputed value
QCL	Crops and livestock products	591	Panama	5111	Stocks	02140	Swine / pigs	2022	2022	An	417553.00	I	Imputed value
QCL	Crops and livestock products	598	Papua New Guinea	5111	Stocks	02111	Cattle	2022	2022	An	91165.00	I	Imputed value
QCL	Crops and livestock products	598	Papua New Guinea	5112	Stocks	02151	Chickens	2022	2022	1000 An	4693.00	E	Estimated value
QCL	Crops and livestock products	598	Papua New Guinea	5111	Stocks	02123	Goats	2022	2022	An	3108.00	I	Imputed value
QCL	Crops and livestock products	598	Papua New Guinea	5111	Stocks	02122	Sheep	2022	2022	An	7288.00	I	Imputed value
QCL	Crops and livestock products	598	Papua New Guinea	5111	Stocks	02140	Swine / pigs	2022	2022	An	2121456.00	E	Estimated value
QCL	Crops and livestock products	600	Paraguay	5111	Stocks	02111	Cattle	2022	2022	An	13513375.00	A	Official figure
QCL	Crops and livestock products	600	Paraguay	5112	Stocks	02151	Chickens	2022	2022	1000 An	25875.00	A	Official figure
QCL	Crops and livestock products	600	Paraguay	5111	Stocks	02123	Goats	2022	2022	An	110186.00	A	Official figure
QCL	Crops and livestock products	600	Paraguay	5111	Stocks	02122	Sheep	2022	2022	An	317239.00	A	Official figure
QCL	Crops and livestock products	600	Paraguay	5111	Stocks	02140	Swine / pigs	2022	2022	An	1302282.00	I	Imputed value
QCL	Crops and livestock products	604	Peru	5111	Stocks	02111	Cattle	2022	2022	An	5862305.00	A	Official figure
QCL	Crops and livestock products	604	Peru	5112	Stocks	02151	Chickens	2022	2022	1000 An	190882.00	A	Official figure
QCL	Crops and livestock products	604	Peru	5111	Stocks	02123	Goats	2022	2022	An	1767612.00	A	Official figure
QCL	Crops and livestock products	604	Peru	5111	Stocks	02122	Sheep	2022	2022	An	11210723.00	A	Official figure
QCL	Crops and livestock products	604	Peru	5111	Stocks	02140	Swine / pigs	2022	2022	An	3455032.00	A	Official figure
QCL	Crops and livestock products	608	Philippines	5111	Stocks	02111	Cattle	2022	2022	An	2577506.00	A	Official figure
QCL	Crops and livestock products	608	Philippines	5112	Stocks	02151	Chickens	2022	2022	1000 An	185102.00	A	Official figure
QCL	Crops and livestock products	608	Philippines	5111	Stocks	02123	Goats	2022	2022	An	3908131.00	A	Official figure
QCL	Crops and livestock products	608	Philippines	5111	Stocks	02122	Sheep	2022	2022	An	30000.00	I	Imputed value
QCL	Crops and livestock products	608	Philippines	5111	Stocks	02140	Swine / pigs	2022	2022	An	9426092.00	A	Official figure
QCL	Crops and livestock products	616	Poland	5111	Stocks	02111	Cattle	2022	2022	An	6448290.00	A	Official figure
QCL	Crops and livestock products	616	Poland	5112	Stocks	02151	Chickens	2022	2022	1000 An	176580.00	A	Official figure
QCL	Crops and livestock products	616	Poland	5111	Stocks	02123	Goats	2022	2022	An	62580.00	A	Official figure
QCL	Crops and livestock products	616	Poland	5111	Stocks	02122	Sheep	2022	2022	An	266370.00	A	Official figure
QCL	Crops and livestock products	616	Poland	5111	Stocks	02140	Swine / pigs	2022	2022	An	9624250.00	A	Official figure
QCL	Crops and livestock products	620	Portugal	5111	Stocks	02111	Cattle	2022	2022	An	1579140.00	A	Official figure
QCL	Crops and livestock products	620	Portugal	5111	Stocks	02123	Goats	2022	2022	An	352050.00	A	Official figure
QCL	Crops and livestock products	620	Portugal	5111	Stocks	02122	Sheep	2022	2022	An	2269280.00	A	Official figure
QCL	Crops and livestock products	620	Portugal	5111	Stocks	02140	Swine / pigs	2022	2022	An	2183320.00	A	Official figure
QCL	Crops and livestock products	630	Puerto Rico	5111	Stocks	02111	Cattle	2022	2022	An	237846.00	E	Estimated value
QCL	Crops and livestock products	630	Puerto Rico	5112	Stocks	02151	Chickens	2022	2022	1000 An	9365.00	I	Imputed value
QCL	Crops and livestock products	630	Puerto Rico	5111	Stocks	02123	Goats	2022	2022	An	3444.00	I	Imputed value
QCL	Crops and livestock products	630	Puerto Rico	5111	Stocks	02122	Sheep	2022	2022	An	6588.00	I	Imputed value
QCL	Crops and livestock products	630	Puerto Rico	5111	Stocks	02140	Swine / pigs	2022	2022	An	44163.00	E	Estimated value
QCL	Crops and livestock products	634	Qatar	5111	Stocks	02111	Cattle	2022	2022	An	41575.00	A	Official figure
QCL	Crops and livestock products	634	Qatar	5112	Stocks	02151	Chickens	2022	2022	1000 An	30000.00	E	Estimated value
QCL	Crops and livestock products	634	Qatar	5111	Stocks	02123	Goats	2022	2022	An	358137.00	A	Official figure
QCL	Crops and livestock products	634	Qatar	5111	Stocks	02122	Sheep	2022	2022	An	813941.00	A	Official figure
QCL	Crops and livestock products	410	Republic of Korea	5111	Stocks	02111	Cattle	2022	2022	An	4116407.00	A	Official figure
QCL	Crops and livestock products	410	Republic of Korea	5112	Stocks	02151	Chickens	2022	2022	1000 An	172868.00	A	Official figure
QCL	Crops and livestock products	410	Republic of Korea	5111	Stocks	02123	Goats	2022	2022	An	260356.00	E	Estimated value
QCL	Crops and livestock products	410	Republic of Korea	5111	Stocks	02122	Sheep	2022	2022	An	1270.00	E	Estimated value
QCL	Crops and livestock products	410	Republic of Korea	5111	Stocks	02140	Swine / pigs	2022	2022	An	11110726.00	A	Official figure
QCL	Crops and livestock products	498	Republic of Moldova	5111	Stocks	02111	Cattle	2022	2022	An	104100.00	A	Official figure
QCL	Crops and livestock products	498	Republic of Moldova	5112	Stocks	02151	Chickens	2022	2022	1000 An	48867.00	I	Imputed value
QCL	Crops and livestock products	498	Republic of Moldova	5111	Stocks	02123	Goats	2022	2022	An	139900.00	A	Official figure
QCL	Crops and livestock products	498	Republic of Moldova	5111	Stocks	02122	Sheep	2022	2022	An	433800.00	A	Official figure
QCL	Crops and livestock products	498	Republic of Moldova	5111	Stocks	02140	Swine / pigs	2022	2022	An	347900.00	A	Official figure
QCL	Crops and livestock products	642	Romania	5111	Stocks	02111	Cattle	2022	2022	An	1833700.00	A	Official figure
QCL	Crops and livestock products	642	Romania	5112	Stocks	02151	Chickens	2022	2022	1000 An	78268.00	A	Official figure
QCL	Crops and livestock products	642	Romania	5111	Stocks	02123	Goats	2022	2022	An	1483200.00	A	Official figure
QCL	Crops and livestock products	642	Romania	5111	Stocks	02122	Sheep	2022	2022	An	10247400.00	A	Official figure
QCL	Crops and livestock products	642	Romania	5111	Stocks	02140	Swine / pigs	2022	2022	An	3328700.00	A	Official figure
QCL	Crops and livestock products	643	Russian Federation	5111	Stocks	02111	Cattle	2022	2022	An	17649619.00	A	Official figure
QCL	Crops and livestock products	643	Russian Federation	5112	Stocks	02151	Chickens	2022	2022	1000 An	488236.00	A	Official figure
QCL	Crops and livestock products	643	Russian Federation	5111	Stocks	02123	Goats	2022	2022	An	1811125.00	A	Official figure
QCL	Crops and livestock products	643	Russian Federation	5111	Stocks	02122	Sheep	2022	2022	An	19148212.00	A	Official figure
QCL	Crops and livestock products	643	Russian Federation	5111	Stocks	02140	Swine / pigs	2022	2022	An	26192944.00	A	Official figure
QCL	Crops and livestock products	646	Rwanda	5111	Stocks	02111	Cattle	2022	2022	An	1424180.00	A	Official figure
QCL	Crops and livestock products	646	Rwanda	5112	Stocks	02151	Chickens	2022	2022	1000 An	2583.00	A	Official figure
QCL	Crops and livestock products	646	Rwanda	5111	Stocks	02123	Goats	2022	2022	An	1513140.00	A	Official figure
QCL	Crops and livestock products	646	Rwanda	5111	Stocks	02122	Sheep	2022	2022	An	331748.00	A	Official figure
QCL	Crops and livestock products	646	Rwanda	5111	Stocks	02140	Swine / pigs	2022	2022	An	786191.00	A	Official figure
QCL	Crops and livestock products	659	Saint Kitts and Nevis	5111	Stocks	02111	Cattle	2022	2022	An	6500.00	A	Official figure
QCL	Crops and livestock products	659	Saint Kitts and Nevis	5112	Stocks	02151	Chickens	2022	2022	1000 An	65.00	A	Official figure
QCL	Crops and livestock products	659	Saint Kitts and Nevis	5111	Stocks	02123	Goats	2022	2022	An	9000.00	A	Official figure
QCL	Crops and livestock products	659	Saint Kitts and Nevis	5111	Stocks	02122	Sheep	2022	2022	An	12000.00	A	Official figure
QCL	Crops and livestock products	659	Saint Kitts and Nevis	5111	Stocks	02140	Swine / pigs	2022	2022	An	3300.00	E	Estimated value
QCL	Crops and livestock products	662	Saint Lucia	5111	Stocks	02111	Cattle	2022	2022	An	10720.00	I	Imputed value
QCL	Crops and livestock products	662	Saint Lucia	5112	Stocks	02151	Chickens	2022	2022	1000 An	475.00	I	Imputed value
QCL	Crops and livestock products	662	Saint Lucia	5111	Stocks	02123	Goats	2022	2022	An	15294.00	E	Estimated value
QCL	Crops and livestock products	662	Saint Lucia	5111	Stocks	02122	Sheep	2022	2022	An	9145.00	E	Estimated value
QCL	Crops and livestock products	662	Saint Lucia	5111	Stocks	02140	Swine / pigs	2022	2022	An	10000.00	E	Estimated value
QCL	Crops and livestock products	670	Saint Vincent and the Grenadines	5111	Stocks	02111	Cattle	2022	2022	An	2261.00	I	Imputed value
QCL	Crops and livestock products	670	Saint Vincent and the Grenadines	5112	Stocks	02151	Chickens	2022	2022	1000 An	254.00	I	Imputed value
QCL	Crops and livestock products	670	Saint Vincent and the Grenadines	5111	Stocks	02123	Goats	2022	2022	An	10392.00	E	Estimated value
QCL	Crops and livestock products	670	Saint Vincent and the Grenadines	5111	Stocks	02122	Sheep	2022	2022	An	7844.00	E	Estimated value
QCL	Crops and livestock products	670	Saint Vincent and the Grenadines	5111	Stocks	02140	Swine / pigs	2022	2022	An	5734.00	E	Estimated value
QCL	Crops and livestock products	882	Samoa	5111	Stocks	02111	Cattle	2022	2022	An	42029.00	I	Imputed value
QCL	Crops and livestock products	882	Samoa	5112	Stocks	02151	Chickens	2022	2022	1000 An	455.00	I	Imputed value
QCL	Crops and livestock products	882	Samoa	5111	Stocks	02140	Swine / pigs	2022	2022	An	97012.00	I	Imputed value
QCL	Crops and livestock products	678	Sao Tome and Principe	5111	Stocks	02111	Cattle	2022	2022	An	1387.00	E	Estimated value
QCL	Crops and livestock products	678	Sao Tome and Principe	5112	Stocks	02151	Chickens	2022	2022	1000 An	300.00	E	Estimated value
QCL	Crops and livestock products	678	Sao Tome and Principe	5111	Stocks	02123	Goats	2022	2022	An	6037.00	E	Estimated value
QCL	Crops and livestock products	678	Sao Tome and Principe	5111	Stocks	02122	Sheep	2022	2022	An	3329.00	I	Imputed value
QCL	Crops and livestock products	678	Sao Tome and Principe	5111	Stocks	02140	Swine / pigs	2022	2022	An	45983.00	I	Imputed value
QCL	Crops and livestock products	682	Saudi Arabia	5111	Stocks	02111	Cattle	2022	2022	An	655680.00	E	Estimated value
QCL	Crops and livestock products	682	Saudi Arabia	5112	Stocks	02151	Chickens	2022	2022	1000 An	210360.00	I	Imputed value
QCL	Crops and livestock products	682	Saudi Arabia	5111	Stocks	02123	Goats	2022	2022	An	6779154.00	A	Official figure
QCL	Crops and livestock products	682	Saudi Arabia	5111	Stocks	02122	Sheep	2022	2022	An	21804724.00	A	Official figure
QCL	Crops and livestock products	686	Senegal	5111	Stocks	02111	Cattle	2022	2022	An	3725851.00	A	Official figure
QCL	Crops and livestock products	686	Senegal	5112	Stocks	02151	Chickens	2022	2022	1000 An	97459.00	A	Official figure
QCL	Crops and livestock products	686	Senegal	5111	Stocks	02123	Goats	2022	2022	An	6590015.00	A	Official figure
QCL	Crops and livestock products	686	Senegal	5111	Stocks	02122	Sheep	2022	2022	An	7972868.00	A	Official figure
QCL	Crops and livestock products	686	Senegal	5111	Stocks	02140	Swine / pigs	2022	2022	An	486749.00	A	Official figure
QCL	Crops and livestock products	688	Serbia	5111	Stocks	02111	Cattle	2022	2022	An	799844.00	A	Official figure
QCL	Crops and livestock products	688	Serbia	5112	Stocks	02151	Chickens	2022	2022	1000 An	14624.00	A	Official figure
QCL	Crops and livestock products	688	Serbia	5111	Stocks	02123	Goats	2022	2022	An	191703.00	A	Official figure
QCL	Crops and livestock products	688	Serbia	5111	Stocks	02122	Sheep	2022	2022	An	1720826.00	A	Official figure
QCL	Crops and livestock products	688	Serbia	5111	Stocks	02140	Swine / pigs	2022	2022	An	2666983.00	A	Official figure
QCL	Crops and livestock products	690	Seychelles	5111	Stocks	02111	Cattle	2022	2022	An	631.00	I	Imputed value
QCL	Crops and livestock products	690	Seychelles	5112	Stocks	02151	Chickens	2022	2022	1000 An	250.00	E	Estimated value
QCL	Crops and livestock products	690	Seychelles	5111	Stocks	02123	Goats	2022	2022	An	5787.00	I	Imputed value
QCL	Crops and livestock products	690	Seychelles	5111	Stocks	02140	Swine / pigs	2022	2022	An	7800.00	E	Estimated value
QCL	Crops and livestock products	694	Sierra Leone	5111	Stocks	02111	Cattle	2022	2022	An	646230.00	E	Estimated value
QCL	Crops and livestock products	694	Sierra Leone	5112	Stocks	02151	Chickens	2022	2022	1000 An	26928.00	I	Imputed value
QCL	Crops and livestock products	694	Sierra Leone	5111	Stocks	02123	Goats	2022	2022	An	752645.00	E	Estimated value
QCL	Crops and livestock products	694	Sierra Leone	5111	Stocks	02122	Sheep	2022	2022	An	1022738.00	I	Imputed value
QCL	Crops and livestock products	694	Sierra Leone	5111	Stocks	02140	Swine / pigs	2022	2022	An	241784.00	E	Estimated value
QCL	Crops and livestock products	702	Singapore	5111	Stocks	02111	Cattle	2022	2022	An	182.00	I	Imputed value
QCL	Crops and livestock products	702	Singapore	5112	Stocks	02151	Chickens	2022	2022	1000 An	2500.00	E	Estimated value
QCL	Crops and livestock products	702	Singapore	5111	Stocks	02123	Goats	2022	2022	An	746.00	E	Estimated value
QCL	Crops and livestock products	702	Singapore	5111	Stocks	02140	Swine / pigs	2022	2022	An	0.00	M	Missing value (data cannot exist, not applicable)
QCL	Crops and livestock products	703	Slovakia	5111	Stocks	02111	Cattle	2022	2022	An	433180.00	A	Official figure
QCL	Crops and livestock products	703	Slovakia	5112	Stocks	02151	Chickens	2022	2022	1000 An	9096.00	A	Official figure
QCL	Crops and livestock products	703	Slovakia	5111	Stocks	02123	Goats	2022	2022	An	20500.00	A	Official figure
QCL	Crops and livestock products	703	Slovakia	5111	Stocks	02122	Sheep	2022	2022	An	301130.00	A	Official figure
QCL	Crops and livestock products	703	Slovakia	5111	Stocks	02140	Swine / pigs	2022	2022	An	380900.00	A	Official figure
QCL	Crops and livestock products	705	Slovenia	5111	Stocks	02111	Cattle	2022	2022	An	464910.00	A	Official figure
QCL	Crops and livestock products	705	Slovenia	5112	Stocks	02151	Chickens	2022	2022	1000 An	5023.00	A	Official figure
QCL	Crops and livestock products	705	Slovenia	5111	Stocks	02123	Goats	2022	2022	An	25960.00	A	Official figure
QCL	Crops and livestock products	705	Slovenia	5111	Stocks	02122	Sheep	2022	2022	An	117200.00	A	Official figure
QCL	Crops and livestock products	705	Slovenia	5111	Stocks	02140	Swine / pigs	2022	2022	An	202150.00	A	Official figure
QCL	Crops and livestock products	090	Solomon Islands	5111	Stocks	02111	Cattle	2022	2022	An	15277.00	I	Imputed value
QCL	Crops and livestock products	090	Solomon Islands	5112	Stocks	02151	Chickens	2022	2022	1000 An	248.00	I	Imputed value
QCL	Crops and livestock products	090	Solomon Islands	5111	Stocks	02140	Swine / pigs	2022	2022	An	55505.00	I	Imputed value
QCL	Crops and livestock products	706	Somalia	5111	Stocks	02111	Cattle	2022	2022	An	4535919.00	I	Imputed value
QCL	Crops and livestock products	706	Somalia	5112	Stocks	02151	Chickens	2022	2022	1000 An	3851.00	E	Estimated value
QCL	Crops and livestock products	706	Somalia	5111	Stocks	02123	Goats	2022	2022	An	11178929.00	I	Imputed value
QCL	Crops and livestock products	706	Somalia	5111	Stocks	02122	Sheep	2022	2022	An	10241518.00	I	Imputed value
QCL	Crops and livestock products	706	Somalia	5111	Stocks	02140	Swine / pigs	2022	2022	An	3785.00	I	Imputed value
QCL	Crops and livestock products	710	South Africa	5111	Stocks	02111	Cattle	2022	2022	An	12196802.00	A	Official figure
QCL	Crops and livestock products	710	South Africa	5112	Stocks	02151	Chickens	2022	2022	1000 An	170305.00	I	Imputed value
QCL	Crops and livestock products	710	South Africa	5111	Stocks	02123	Goats	2022	2022	An	5138635.00	A	Official figure
QCL	Crops and livestock products	710	South Africa	5111	Stocks	02122	Sheep	2022	2022	An	21432364.00	A	Official figure
QCL	Crops and livestock products	710	South Africa	5111	Stocks	02140	Swine / pigs	2022	2022	An	1323370.00	A	Official figure
QCL	Crops and livestock products	728	South Sudan	5111	Stocks	02111	Cattle	2022	2022	An	13646686.00	I	Imputed value
QCL	Crops and livestock products	728	South Sudan	5112	Stocks	02151	Chickens	2022	2022	1000 An	36667.00	E	Estimated value
QCL	Crops and livestock products	728	South Sudan	5111	Stocks	02123	Goats	2022	2022	An	16444483.00	E	Estimated value
QCL	Crops and livestock products	728	South Sudan	5111	Stocks	02122	Sheep	2022	2022	An	14563459.00	E	Estimated value
QCL	Crops and livestock products	724	Spain	5111	Stocks	02111	Cattle	2022	2022	An	6455130.00	A	Official figure
QCL	Crops and livestock products	724	Spain	5111	Stocks	02123	Goats	2022	2022	An	2463450.00	A	Official figure
QCL	Crops and livestock products	724	Spain	5111	Stocks	02122	Sheep	2022	2022	An	14452590.00	A	Official figure
QCL	Crops and livestock products	724	Spain	5111	Stocks	02140	Swine / pigs	2022	2022	An	34073380.00	A	Official figure
QCL	Crops and livestock products	144	Sri Lanka	5111	Stocks	02111	Cattle	2022	2022	An	1127630.00	A	Official figure
QCL	Crops and livestock products	144	Sri Lanka	5112	Stocks	02151	Chickens	2022	2022	1000 An	22767.00	A	Official figure
QCL	Crops and livestock products	144	Sri Lanka	5111	Stocks	02123	Goats	2022	2022	An	365790.00	A	Official figure
QCL	Crops and livestock products	144	Sri Lanka	5111	Stocks	02122	Sheep	2022	2022	An	12200.00	A	Official figure
QCL	Crops and livestock products	144	Sri Lanka	5111	Stocks	02140	Swine / pigs	2022	2022	An	100250.00	A	Official figure
QCL	Crops and livestock products	729	Sudan	5111	Stocks	02111	Cattle	2022	2022	An	32318770.00	I	Imputed value
QCL	Crops and livestock products	729	Sudan	5112	Stocks	02151	Chickens	2022	2022	1000 An	50260.00	E	Estimated value
QCL	Crops and livestock products	729	Sudan	5111	Stocks	02123	Goats	2022	2022	An	32598924.00	I	Imputed value
QCL	Crops and livestock products	729	Sudan	5111	Stocks	02122	Sheep	2022	2022	An	41332641.00	I	Imputed value
QCL	Crops and livestock products	740	Suriname	5111	Stocks	02111	Cattle	2022	2022	An	34361.00	I	Imputed value
QCL	Crops and livestock products	740	Suriname	5112	Stocks	02151	Chickens	2022	2022	1000 An	6277.00	I	Imputed value
QCL	Crops and livestock products	740	Suriname	5111	Stocks	02123	Goats	2022	2022	An	3892.00	E	Estimated value
QCL	Crops and livestock products	740	Suriname	5111	Stocks	02122	Sheep	2022	2022	An	6005.00	E	Estimated value
QCL	Crops and livestock products	740	Suriname	5111	Stocks	02140	Swine / pigs	2022	2022	An	35385.00	I	Imputed value
QCL	Crops and livestock products	752	Sweden	5111	Stocks	02111	Cattle	2022	2022	An	1390550.00	A	Official figure
QCL	Crops and livestock products	752	Sweden	5111	Stocks	02123	Goats	2022	2022	An	12000.00	A	Official figure
QCL	Crops and livestock products	752	Sweden	5111	Stocks	02122	Sheep	2022	2022	An	340840.00	A	Official figure
QCL	Crops and livestock products	752	Sweden	5111	Stocks	02140	Swine / pigs	2022	2022	An	1416270.00	A	Official figure
QCL	Crops and livestock products	756	Switzerland	5111	Stocks	02111	Cattle	2022	2022	An	1525270.00	A	Official figure
QCL	Crops and livestock products	756	Switzerland	5112	Stocks	02151	Chickens	2022	2022	1000 An	13109.00	A	Official figure
QCL	Crops and livestock products	756	Switzerland	5111	Stocks	02123	Goats	2022	2022	An	82313.00	A	Official figure
QCL	Crops and livestock products	756	Switzerland	5111	Stocks	02122	Sheep	2022	2022	An	355893.00	A	Official figure
QCL	Crops and livestock products	756	Switzerland	5111	Stocks	02140	Swine / pigs	2022	2022	An	1372772.00	A	Official figure
QCL	Crops and livestock products	760	Syrian Arab Republic	5111	Stocks	02111	Cattle	2022	2022	An	852719.00	A	Official figure
QCL	Crops and livestock products	760	Syrian Arab Republic	5112	Stocks	02151	Chickens	2022	2022	1000 An	14526.00	A	Official figure
QCL	Crops and livestock products	760	Syrian Arab Republic	5111	Stocks	02123	Goats	2022	2022	An	2028594.00	A	Official figure
QCL	Crops and livestock products	760	Syrian Arab Republic	5111	Stocks	02122	Sheep	2022	2022	An	17847163.00	A	Official figure
QCL	Crops and livestock products	760	Syrian Arab Republic	5111	Stocks	02140	Swine / pigs	2022	2022	An	33.00	I	Imputed value
QCL	Crops and livestock products	762	Tajikistan	5111	Stocks	02111	Cattle	2022	2022	An	2512412.00	I	Imputed value
QCL	Crops and livestock products	762	Tajikistan	5112	Stocks	02151	Chickens	2022	2022	1000 An	15279.00	E	Estimated value
QCL	Crops and livestock products	762	Tajikistan	5111	Stocks	02123	Goats	2022	2022	An	2071390.00	I	Imputed value
QCL	Crops and livestock products	762	Tajikistan	5111	Stocks	02122	Sheep	2022	2022	An	4175661.00	I	Imputed value
QCL	Crops and livestock products	762	Tajikistan	5111	Stocks	02140	Swine / pigs	2022	2022	An	103.00	I	Imputed value
QCL	Crops and livestock products	764	Thailand	5111	Stocks	02111	Cattle	2022	2022	An	4623099.00	E	Estimated value
QCL	Crops and livestock products	764	Thailand	5112	Stocks	02151	Chickens	2022	2022	1000 An	289778.00	E	Estimated value
QCL	Crops and livestock products	764	Thailand	5111	Stocks	02123	Goats	2022	2022	An	474076.00	E	Estimated value
QCL	Crops and livestock products	764	Thailand	5111	Stocks	02122	Sheep	2022	2022	An	40534.00	I	Imputed value
QCL	Crops and livestock products	764	Thailand	5111	Stocks	02140	Swine / pigs	2022	2022	An	7728223.00	I	Imputed value
QCL	Crops and livestock products	626	Timor-Leste	5111	Stocks	02111	Cattle	2022	2022	An	234726.00	I	Imputed value
QCL	Crops and livestock products	626	Timor-Leste	5112	Stocks	02151	Chickens	2022	2022	1000 An	1004.00	E	Estimated value
QCL	Crops and livestock products	626	Timor-Leste	5111	Stocks	02123	Goats	2022	2022	An	215152.00	I	Imputed value
QCL	Crops and livestock products	626	Timor-Leste	5111	Stocks	02122	Sheep	2022	2022	An	43363.00	I	Imputed value
QCL	Crops and livestock products	626	Timor-Leste	5111	Stocks	02140	Swine / pigs	2022	2022	An	340643.00	I	Imputed value
QCL	Crops and livestock products	768	Togo	5111	Stocks	02111	Cattle	2022	2022	An	473632.00	A	Official figure
QCL	Crops and livestock products	768	Togo	5112	Stocks	02151	Chickens	2022	2022	1000 An	34592.00	A	Official figure
QCL	Crops and livestock products	768	Togo	5111	Stocks	02123	Goats	2022	2022	An	5453572.00	A	Official figure
QCL	Crops and livestock products	768	Togo	5111	Stocks	02122	Sheep	2022	2022	An	1991392.00	A	Official figure
QCL	Crops and livestock products	768	Togo	5111	Stocks	02140	Swine / pigs	2022	2022	An	1151925.00	A	Official figure
QCL	Crops and livestock products	772	Tokelau	5112	Stocks	02151	Chickens	2022	2022	1000 An	5.00	I	Imputed value
QCL	Crops and livestock products	772	Tokelau	5111	Stocks	02140	Swine / pigs	2022	2022	An	3591.00	I	Imputed value
QCL	Crops and livestock products	776	Tonga	5111	Stocks	02111	Cattle	2022	2022	An	12169.00	I	Imputed value
QCL	Crops and livestock products	776	Tonga	5112	Stocks	02151	Chickens	2022	2022	1000 An	339.00	I	Imputed value
QCL	Crops and livestock products	776	Tonga	5111	Stocks	02123	Goats	2022	2022	An	14483.00	E	Estimated value
QCL	Crops and livestock products	776	Tonga	5111	Stocks	02140	Swine / pigs	2022	2022	An	84626.00	I	Imputed value
QCL	Crops and livestock products	780	Trinidad and Tobago	5111	Stocks	02111	Cattle	2022	2022	An	36207.00	I	Imputed value
QCL	Crops and livestock products	780	Trinidad and Tobago	5112	Stocks	02151	Chickens	2022	2022	1000 An	40087.00	I	Imputed value
QCL	Crops and livestock products	780	Trinidad and Tobago	5111	Stocks	02123	Goats	2022	2022	An	12205.00	A	Official figure
QCL	Crops and livestock products	780	Trinidad and Tobago	5111	Stocks	02122	Sheep	2022	2022	An	16604.00	A	Official figure
QCL	Crops and livestock products	780	Trinidad and Tobago	5111	Stocks	02140	Swine / pigs	2022	2022	An	31239.00	A	Official figure
QCL	Crops and livestock products	788	Tunisia	5111	Stocks	02111	Cattle	2022	2022	An	580301.00	I	Imputed value
QCL	Crops and livestock products	788	Tunisia	5112	Stocks	02151	Chickens	2022	2022	1000 An	100147.00	I	Imputed value
QCL	Crops and livestock products	788	Tunisia	5111	Stocks	02123	Goats	2022	2022	An	1165485.00	I	Imputed value
QCL	Crops and livestock products	788	Tunisia	5111	Stocks	02122	Sheep	2022	2022	An	6195681.00	I	Imputed value
QCL	Crops and livestock products	788	Tunisia	5111	Stocks	02140	Swine / pigs	2022	2022	An	5336.00	I	Imputed value
QCL	Crops and livestock products	792	Türkiye	5111	Stocks	02111	Cattle	2022	2022	An	16851956.00	A	Official figure
QCL	Crops and livestock products	792	Türkiye	5112	Stocks	02151	Chickens	2022	2022	1000 An	361096.00	A	Official figure
QCL	Crops and livestock products	792	Türkiye	5111	Stocks	02123	Goats	2022	2022	An	11577862.00	A	Official figure
QCL	Crops and livestock products	792	Türkiye	5111	Stocks	02122	Sheep	2022	2022	An	44687888.00	A	Official figure
QCL	Crops and livestock products	792	Türkiye	5111	Stocks	02140	Swine / pigs	2022	2022	An	1648.00	A	Official figure
QCL	Crops and livestock products	795	Turkmenistan	5111	Stocks	02111	Cattle	2022	2022	An	2522407.00	A	Official figure
QCL	Crops and livestock products	795	Turkmenistan	5112	Stocks	02151	Chickens	2022	2022	1000 An	21108.00	A	Official figure
QCL	Crops and livestock products	795	Turkmenistan	5111	Stocks	02123	Goats	2022	2022	An	4680048.00	A	Official figure
QCL	Crops and livestock products	795	Turkmenistan	5111	Stocks	02122	Sheep	2022	2022	An	14281484.00	A	Official figure
QCL	Crops and livestock products	795	Turkmenistan	5111	Stocks	02140	Swine / pigs	2022	2022	An	7753.00	A	Official figure
QCL	Crops and livestock products	798	Tuvalu	5112	Stocks	02151	Chickens	2022	2022	1000 An	57.00	E	Estimated value
QCL	Crops and livestock products	798	Tuvalu	5111	Stocks	02123	Goats	2022	2022	An	0.00	M	Missing value (data cannot exist, not applicable)
QCL	Crops and livestock products	798	Tuvalu	5111	Stocks	02140	Swine / pigs	2022	2022	An	14674.00	I	Imputed value
QCL	Crops and livestock products	800	Uganda	5111	Stocks	02111	Cattle	2022	2022	An	14641481.00	E	Estimated value
QCL	Crops and livestock products	800	Uganda	5112	Stocks	02151	Chickens	2022	2022	1000 An	36488.00	E	Estimated value
QCL	Crops and livestock products	800	Uganda	5111	Stocks	02123	Goats	2022	2022	An	16881480.00	E	Estimated value
QCL	Crops and livestock products	800	Uganda	5111	Stocks	02122	Sheep	2022	2022	An	2192607.00	E	Estimated value
QCL	Crops and livestock products	800	Uganda	5111	Stocks	02140	Swine / pigs	2022	2022	An	2630074.00	E	Estimated value
QCL	Crops and livestock products	804	Ukraine	5111	Stocks	02111	Cattle	2022	2022	An	2644000.00	A	Official figure
QCL	Crops and livestock products	804	Ukraine	5112	Stocks	02151	Chickens	2022	2022	1000 An	186623.00	A	Official figure
QCL	Crops and livestock products	804	Ukraine	5111	Stocks	02123	Goats	2022	2022	An	487200.00	A	Official figure
QCL	Crops and livestock products	804	Ukraine	5111	Stocks	02122	Sheep	2022	2022	An	607100.00	A	Official figure
QCL	Crops and livestock products	804	Ukraine	5111	Stocks	02140	Swine / pigs	2022	2022	An	5608800.00	A	Official figure
QCL	Crops and livestock products	784	United Arab Emirates	5111	Stocks	02111	Cattle	2022	2022	An	106759.00	I	Imputed value
QCL	Crops and livestock products	784	United Arab Emirates	5112	Stocks	02151	Chickens	2022	2022	1000 An	26282.00	I	Imputed value
QCL	Crops and livestock products	784	United Arab Emirates	5111	Stocks	02123	Goats	2022	2022	An	2599390.00	I	Imputed value
QCL	Crops and livestock products	784	United Arab Emirates	5111	Stocks	02122	Sheep	2022	2022	An	2235981.00	I	Imputed value
QCL	Crops and livestock products	826	United Kingdom of Great Britain and Northern Ireland	5111	Stocks	02111	Cattle	2022	2022	An	9632000.00	A	Official figure
QCL	Crops and livestock products	826	United Kingdom of Great Britain and Northern Ireland	5112	Stocks	02151	Chickens	2022	2022	1000 An	179000.00	A	Official figure
QCL	Crops and livestock products	826	United Kingdom of Great Britain and Northern Ireland	5111	Stocks	02123	Goats	2022	2022	An	111000.00	A	Official figure
QCL	Crops and livestock products	826	United Kingdom of Great Britain and Northern Ireland	5111	Stocks	02122	Sheep	2022	2022	An	33066000.00	A	Official figure
QCL	Crops and livestock products	826	United Kingdom of Great Britain and Northern Ireland	5111	Stocks	02140	Swine / pigs	2022	2022	An	5192000.00	A	Official figure
QCL	Crops and livestock products	834	United Republic of Tanzania	5111	Stocks	02111	Cattle	2022	2022	An	31865784.00	I	Imputed value
QCL	Crops and livestock products	834	United Republic of Tanzania	5112	Stocks	02151	Chickens	2022	2022	1000 An	40036.00	I	Imputed value
QCL	Crops and livestock products	834	United Republic of Tanzania	5111	Stocks	02123	Goats	2022	2022	An	22146488.00	I	Imputed value
QCL	Crops and livestock products	834	United Republic of Tanzania	5111	Stocks	02122	Sheep	2022	2022	An	6226177.00	I	Imputed value
QCL	Crops and livestock products	834	United Republic of Tanzania	5111	Stocks	02140	Swine / pigs	2022	2022	An	531080.00	I	Imputed value
QCL	Crops and livestock products	840	United States of America	5111	Stocks	02111	Cattle	2022	2022	An	92076600.00	A	Official figure
QCL	Crops and livestock products	840	United States of America	5112	Stocks	02151	Chickens	2022	2022	1000 An	1528000.00	E	Estimated value
QCL	Crops and livestock products	840	United States of America	5111	Stocks	02123	Goats	2022	2022	An	2550000.00	A	Official figure
QCL	Crops and livestock products	840	United States of America	5111	Stocks	02122	Sheep	2022	2022	An	5065000.00	A	Official figure
QCL	Crops and livestock products	840	United States of America	5111	Stocks	02140	Swine / pigs	2022	2022	An	74399300.00	A	Official figure
QCL	Crops and livestock products	858	Uruguay	5111	Stocks	02111	Cattle	2022	2022	An	11572000.00	A	Official figure
QCL	Crops and livestock products	858	Uruguay	5112	Stocks	02151	Chickens	2022	2022	1000 An	3073.00	A	Official figure
QCL	Crops and livestock products	858	Uruguay	5111	Stocks	02123	Goats	2022	2022	An	18245.00	I	Imputed value
QCL	Crops and livestock products	858	Uruguay	5111	Stocks	02122	Sheep	2022	2022	An	6164000.00	A	Official figure
QCL	Crops and livestock products	858	Uruguay	5111	Stocks	02140	Swine / pigs	2022	2022	An	161000.00	A	Official figure
QCL	Crops and livestock products	860	Uzbekistan	5111	Stocks	02111	Cattle	2022	2022	An	13853500.00	A	Official figure
QCL	Crops and livestock products	860	Uzbekistan	5112	Stocks	02151	Chickens	2022	2022	1000 An	86877.00	I	Imputed value
QCL	Crops and livestock products	860	Uzbekistan	5111	Stocks	02123	Goats	2022	2022	An	3664500.00	A	Official figure
QCL	Crops and livestock products	860	Uzbekistan	5111	Stocks	02122	Sheep	2022	2022	An	19938000.00	A	Official figure
QCL	Crops and livestock products	860	Uzbekistan	5111	Stocks	02140	Swine / pigs	2022	2022	An	45166.00	A	Official figure
QCL	Crops and livestock products	548	Vanuatu	5111	Stocks	02111	Cattle	2022	2022	An	103825.00	A	Official figure
QCL	Crops and livestock products	548	Vanuatu	5112	Stocks	02151	Chickens	2022	2022	1000 An	414.00	A	Official figure
QCL	Crops and livestock products	548	Vanuatu	5111	Stocks	02123	Goats	2022	2022	An	6886.00	A	Official figure
QCL	Crops and livestock products	548	Vanuatu	5111	Stocks	02140	Swine / pigs	2022	2022	An	78928.00	A	Official figure
QCL	Crops and livestock products	862	Venezuela (Bolivarian Republic of)	5111	Stocks	02111	Cattle	2022	2022	An	16644150.00	I	Imputed value
QCL	Crops and livestock products	862	Venezuela (Bolivarian Republic of)	5112	Stocks	02151	Chickens	2022	2022	1000 An	125528.00	I	Imputed value
QCL	Crops and livestock products	862	Venezuela (Bolivarian Republic of)	5111	Stocks	02123	Goats	2022	2022	An	1394118.00	I	Imputed value
QCL	Crops and livestock products	862	Venezuela (Bolivarian Republic of)	5111	Stocks	02122	Sheep	2022	2022	An	631632.00	I	Imputed value
QCL	Crops and livestock products	862	Venezuela (Bolivarian Republic of)	5111	Stocks	02140	Swine / pigs	2022	2022	An	3193425.00	I	Imputed value
QCL	Crops and livestock products	704	Viet Nam	5111	Stocks	02111	Cattle	2022	2022	An	6339400.00	A	Official figure
QCL	Crops and livestock products	704	Viet Nam	5112	Stocks	02151	Chickens	2022	2022	1000 An	400467.00	I	Imputed value
QCL	Crops and livestock products	704	Viet Nam	5111	Stocks	02123	Goats	2022	2022	An	2852566.00	I	Imputed value
QCL	Crops and livestock products	704	Viet Nam	5111	Stocks	02140	Swine / pigs	2022	2022	An	24684900.00	A	Official figure
QCL	Crops and livestock products	887	Yemen	5111	Stocks	02111	Cattle	2022	2022	An	1852243.00	I	Imputed value
QCL	Crops and livestock products	887	Yemen	5112	Stocks	02151	Chickens	2022	2022	1000 An	69758.00	E	Estimated value
QCL	Crops and livestock products	887	Yemen	5111	Stocks	02123	Goats	2022	2022	An	10281259.00	I	Imputed value
QCL	Crops and livestock products	887	Yemen	5111	Stocks	02122	Sheep	2022	2022	An	10487333.00	I	Imputed value
QCL	Crops and livestock products	894	Zambia	5111	Stocks	02111	Cattle	2022	2022	An	4698972.00	A	Official figure
QCL	Crops and livestock products	894	Zambia	5112	Stocks	02151	Chickens	2022	2022	1000 An	41183.00	E	Estimated value
QCL	Crops and livestock products	894	Zambia	5111	Stocks	02123	Goats	2022	2022	An	4455860.00	A	Official figure
QCL	Crops and livestock products	894	Zambia	5111	Stocks	02122	Sheep	2022	2022	An	260560.00	A	Official figure
QCL	Crops and livestock products	894	Zambia	5111	Stocks	02140	Swine / pigs	2022	2022	An	1160842.00	A	Official figure
QCL	Crops and livestock products	716	Zimbabwe	5111	Stocks	02111	Cattle	2022	2022	An	5438771.00	I	Imputed value
QCL	Crops and livestock products	716	Zimbabwe	5112	Stocks	02151	Chickens	2022	2022	1000 An	16261.00	E	Estimated value
QCL	Crops and livestock products	716	Zimbabwe	5111	Stocks	02123	Goats	2022	2022	An	5362646.00	I	Imputed value
QCL	Crops and livestock products	716	Zimbabwe	5111	Stocks	02122	Sheep	2022	2022	An	354008.00	E	Estimated value
QCL	Crops and livestock products	716	Zimbabwe	5111	Stocks	02140	Swine / pigs	2022	2022	An	237493.00	E	Estimated value

## Sheet: ProductionQuantity
Domain Code	Domain	Area Code (M49)	Area	Element Code	Element	Item Code (CPC)	Item	Year Code	Year	Unit	Value	Flag	Flag Description	Note
QCL	Crops and livestock products	004	Afghanistan	5313	Laying	0231	Hen eggs in shell, fresh	2022	2022	1000 An	10703.00	I	Imputed value
QCL	Crops and livestock products	004	Afghanistan	5320	Producing Animals/Slaughtered	21111.01	Meat of cattle with the bone, fresh or chilled	2022	2022	An	519809.00	E	Estimated value
QCL	Crops and livestock products	004	Afghanistan	5321	Producing Animals/Slaughtered	21121	Meat of chickens, fresh or chilled	2022	2022	1000 An	35770.00	E	Estimated value
QCL	Crops and livestock products	004	Afghanistan	5320	Producing Animals/Slaughtered	21116	Meat of goat, fresh or chilled	2022	2022	An	3657826.00	I	Imputed value
QCL	Crops and livestock products	004	Afghanistan	5320	Producing Animals/Slaughtered	21115	Meat of sheep, fresh or chilled	2022	2022	An	6700000.00	E	Estimated value
QCL	Crops and livestock products	004	Afghanistan	5318	Milk Animals	02211	Raw milk of cattle	2022	2022	An	3691744.00	I	Imputed value
QCL	Crops and livestock products	004	Afghanistan	5318	Milk Animals	02292	Raw milk of goats	2022	2022	An	2744933.00	I	Imputed value
QCL	Crops and livestock products	004	Afghanistan	5318	Milk Animals	02291	Raw milk of sheep	2022	2022	An	5156689.00	I	Imputed value
QCL	Crops and livestock products	008	Albania	5313	Laying	0231	Hen eggs in shell, fresh	2022	2022	1000 An	5084.00	A	Official figure
QCL	Crops and livestock products	008	Albania	5320	Producing Animals/Slaughtered	21111.01	Meat of cattle with the bone, fresh or chilled	2022	2022	An	250485.00	A	Official figure
QCL	Crops and livestock products	008	Albania	5321	Producing Animals/Slaughtered	21121	Meat of chickens, fresh or chilled	2022	2022	1000 An	10646.00	A	Official figure
QCL	Crops and livestock products	008	Albania	5320	Producing Animals/Slaughtered	21116	Meat of goat, fresh or chilled	2022	2022	An	657539.00	A	Official figure
QCL	Crops and livestock products	008	Albania	5320	Producing Animals/Slaughtered	21113.01	Meat of pig with the bone, fresh or chilled	2022	2022	An	131110.00	A	Official figure
QCL	Crops and livestock products	008	Albania	5320	Producing Animals/Slaughtered	21115	Meat of sheep, fresh or chilled	2022	2022	An	1177445.00	A	Official figure
QCL	Crops and livestock products	008	Albania	5318	Milk Animals	02211	Raw milk of cattle	2022	2022	An	264874.00	A	Official figure
QCL	Crops and livestock products	008	Albania	5318	Milk Animals	02292	Raw milk of goats	2022	2022	An	592833.00	A	Official figure
QCL	Crops and livestock products	008	Albania	5318	Milk Animals	02291	Raw milk of sheep	2022	2022	An	1090881.00	A	Official figure
QCL	Crops and livestock products	012	Algeria	5313	Laying	0231	Hen eggs in shell, fresh	2022	2022	1000 An	24298.00	I	Imputed value
QCL	Crops and livestock products	012	Algeria	5320	Producing Animals/Slaughtered	21111.01	Meat of cattle with the bone, fresh or chilled	2022	2022	An	635036.00	I	Imputed value
QCL	Crops and livestock products	012	Algeria	5321	Producing Animals/Slaughtered	21121	Meat of chickens, fresh or chilled	2022	2022	1000 An	271810.00	E	Estimated value
QCL	Crops and livestock products	012	Algeria	5320	Producing Animals/Slaughtered	21116	Meat of goat, fresh or chilled	2022	2022	An	1923869.00	I	Imputed value
QCL	Crops and livestock products	012	Algeria	5320	Producing Animals/Slaughtered	21113.01	Meat of pig with the bone, fresh or chilled	2022	2022	An	2782.00	E	Estimated value
QCL	Crops and livestock products	012	Algeria	5320	Producing Animals/Slaughtered	21115	Meat of sheep, fresh or chilled	2022	2022	An	18032081.00	I	Imputed value
QCL	Crops and livestock products	012	Algeria	5318	Milk Animals	02211	Raw milk of cattle	2022	2022	An	939524.00	I	Imputed value
QCL	Crops and livestock products	012	Algeria	5318	Milk Animals	02292	Raw milk of goats	2022	2022	An	2815720.00	I	Imputed value
QCL	Crops and livestock products	012	Algeria	5318	Milk Animals	02291	Raw milk of sheep	2022	2022	An	19031446.00	E	Estimated value
QCL	Crops and livestock products	024	Angola	5313	Laying	0231	Hen eggs in shell, fresh	2022	2022	1000 An	39480.00	E	Estimated value
QCL	Crops and livestock products	024	Angola	5320	Producing Animals/Slaughtered	21111.01	Meat of cattle with the bone, fresh or chilled	2022	2022	An	648044.00	I	Imputed value
QCL	Crops and livestock products	024	Angola	5321	Producing Animals/Slaughtered	21121	Meat of chickens, fresh or chilled	2022	2022	1000 An	57031.00	E	Estimated value
QCL	Crops and livestock products	024	Angola	5320	Producing Animals/Slaughtered	21116	Meat of goat, fresh or chilled	2022	2022	An	1295272.00	E	Estimated value
QCL	Crops and livestock products	024	Angola	5320	Producing Animals/Slaughtered	21113.01	Meat of pig with the bone, fresh or chilled	2022	2022	An	1956429.00	E	Estimated value
QCL	Crops and livestock products	024	Angola	5320	Producing Animals/Slaughtered	21115	Meat of sheep, fresh or chilled	2022	2022	An	300383.00	E	Estimated value
QCL	Crops and livestock products	024	Angola	5318	Milk Animals	02211	Raw milk of cattle	2022	2022	An	451160.00	I	Imputed value
QCL	Crops and livestock products	028	Antigua and Barbuda	5313	Laying	0231	Hen eggs in shell, fresh	2022	2022	1000 An	227.00	E	Estimated value
QCL	Crops and livestock products	028	Antigua and Barbuda	5320	Producing Animals/Slaughtered	21111.01	Meat of cattle with the bone, fresh or chilled	2022	2022	An	394.00	A	Official figure
QCL	Crops and livestock products	028	Antigua and Barbuda	5321	Producing Animals/Slaughtered	21121	Meat of chickens, fresh or chilled	2022	2022	1000 An	74.00	A	Official figure
QCL	Crops and livestock products	028	Antigua and Barbuda	5320	Producing Animals/Slaughtered	21116	Meat of goat, fresh or chilled	2022	2022	An	165.00	A	Official figure
QCL	Crops and livestock products	028	Antigua and Barbuda	5320	Producing Animals/Slaughtered	21113.01	Meat of pig with the bone, fresh or chilled	2022	2022	An	1079.00	A	Official figure
QCL	Crops and livestock products	028	Antigua and Barbuda	5320	Producing Animals/Slaughtered	21115	Meat of sheep, fresh or chilled	2022	2022	An	228.00	A	Official figure
QCL	Crops and livestock products	028	Antigua and Barbuda	5318	Milk Animals	02211	Raw milk of cattle	2022	2022	An	2070.00	I	Imputed value
QCL	Crops and livestock products	032	Argentina	5313	Laying	0231	Hen eggs in shell, fresh	2022	2022	1000 An	51620.00	X	Figure from international organizations	Unofficial figure
QCL	Crops and livestock products	032	Argentina	5320	Producing Animals/Slaughtered	21111.01	Meat of cattle with the bone, fresh or chilled	2022	2022	An	13498733.00	A	Official figure
QCL	Crops and livestock products	032	Argentina	5321	Producing Animals/Slaughtered	21121	Meat of chickens, fresh or chilled	2022	2022	1000 An	751692.00	A	Official figure
QCL	Crops and livestock products	032	Argentina	5320	Producing Animals/Slaughtered	21116	Meat of goat, fresh or chilled	2022	2022	An	909569.00	I	Imputed value
QCL	Crops and livestock products	032	Argentina	5320	Producing Animals/Slaughtered	21113.01	Meat of pig with the bone, fresh or chilled	2022	2022	An	7666012.00	A	Official figure
QCL	Crops and livestock products	032	Argentina	5320	Producing Animals/Slaughtered	21115	Meat of sheep, fresh or chilled	2022	2022	An	2008865.00	I	Imputed value
QCL	Crops and livestock products	032	Argentina	5318	Milk Animals	02211	Raw milk of cattle	2022	2022	An	1563134.00	E	Estimated value
QCL	Crops and livestock products	051	Armenia	5313	Laying	0231	Hen eggs in shell, fresh	2022	2022	1000 An	2779.00	A	Official figure
QCL	Crops and livestock products	051	Armenia	5320	Producing Animals/Slaughtered	21111.01	Meat of cattle with the bone, fresh or chilled	2022	2022	An	545718.00	I	Imputed value
QCL	Crops and livestock products	051	Armenia	5321	Producing Animals/Slaughtered	21121	Meat of chickens, fresh or chilled	2022	2022	1000 An	10964.00	E	Estimated value
QCL	Crops and livestock products	051	Armenia	5320	Producing Animals/Slaughtered	21116	Meat of goat, fresh or chilled	2022	2022	An	2106.00	E	Estimated value
QCL	Crops and livestock products	051	Armenia	5320	Producing Animals/Slaughtered	21113.01	Meat of pig with the bone, fresh or chilled	2022	2022	An	189390.00	E	Estimated value
QCL	Crops and livestock products	051	Armenia	5320	Producing Animals/Slaughtered	21115	Meat of sheep, fresh or chilled	2022	2022	An	731357.00	I	Imputed value
QCL	Crops and livestock products	051	Armenia	5318	Milk Animals	02211	Raw milk of cattle	2022	2022	An	246127.00	A	Official figure
QCL	Crops and livestock products	051	Armenia	5318	Milk Animals	02292	Raw milk of goats	2022	2022	An	16217.00	A	Official figure
QCL	Crops and livestock products	051	Armenia	5318	Milk Animals	02291	Raw milk of sheep	2022	2022	An	492452.00	A	Official figure
QCL	Crops and livestock products	036	Australia	5313	Laying	0231	Hen eggs in shell, fresh	2022	2022	1000 An	16609.00	I	Imputed value
QCL	Crops and livestock products	036	Australia	5320	Producing Animals/Slaughtered	21111.01	Meat of cattle with the bone, fresh or chilled	2022	2022	An	6114700.00	A	Official figure
QCL	Crops and livestock products	036	Australia	5321	Producing Animals/Slaughtered	21121	Meat of chickens, fresh or chilled	2022	2022	1000 An	698032.00	A	Official figure
QCL	Crops and livestock products	036	Australia	5320	Producing Animals/Slaughtered	21116	Meat of goat, fresh or chilled	2022	2022	An	1671611.00	A	Official figure
QCL	Crops and livestock products	036	Australia	5320	Producing Animals/Slaughtered	21113.01	Meat of pig with the bone, fresh or chilled	2022	2022	An	5439400.00	A	Official figure
QCL	Crops and livestock products	036	Australia	5320	Producing Animals/Slaughtered	21115	Meat of sheep, fresh or chilled	2022	2022	An	28032400.00	A	Official figure
QCL	Crops and livestock products	036	Australia	5318	Milk Animals	02211	Raw milk of cattle	2022	2022	An	1339506.00	A	Official figure
QCL	Crops and livestock products	040	Austria	5320	Producing Animals/Slaughtered	21111.01	Meat of cattle with the bone, fresh or chilled	2022	2022	An	638990.00	A	Official figure
QCL	Crops and livestock products	040	Austria	5320	Producing Animals/Slaughtered	21116	Meat of goat, fresh or chilled	2022	2022	An	68340.00	A	Official figure
QCL	Crops and livestock products	040	Austria	5320	Producing Animals/Slaughtered	21113.01	Meat of pig with the bone, fresh or chilled	2022	2022	An	4905000.00	A	Official figure
QCL	Crops and livestock products	040	Austria	5320	Producing Animals/Slaughtered	21115	Meat of sheep, fresh or chilled	2022	2022	An	321800.00	A	Official figure
QCL	Crops and livestock products	040	Austria	5318	Milk Animals	02211	Raw milk of cattle	2022	2022	An	550550.00	A	Official figure
QCL	Crops and livestock products	040	Austria	5318	Milk Animals	02292	Raw milk of goats	2022	2022	An	64720.00	A	Official figure
QCL	Crops and livestock products	031	Azerbaijan	5313	Laying	0231	Hen eggs in shell, fresh	2022	2022	1000 An	14703.00	A	Official figure
QCL	Crops and livestock products	031	Azerbaijan	5320	Producing Animals/Slaughtered	21111.01	Meat of cattle with the bone, fresh or chilled	2022	2022	An	1329480.00	A	Official figure
QCL	Crops and livestock products	031	Azerbaijan	5321	Producing Animals/Slaughtered	21121	Meat of chickens, fresh or chilled	2022	2022	1000 An	110260.00	A	Official figure
QCL	Crops and livestock products	031	Azerbaijan	5320	Producing Animals/Slaughtered	21113.01	Meat of pig with the bone, fresh or chilled	2022	2022	An	9660.00	A	Official figure
QCL	Crops and livestock products	031	Azerbaijan	5320	Producing Animals/Slaughtered	21115	Meat of sheep, fresh or chilled	2022	2022	An	6099390.00	A	Official figure
QCL	Crops and livestock products	031	Azerbaijan	5318	Milk Animals	02211	Raw milk of cattle	2022	2022	An	1287996.00	A	Official figure
QCL	Crops and livestock products	031	Azerbaijan	5318	Milk Animals	02292	Raw milk of goats	2022	2022	An	104705.00	E	Estimated value
QCL	Crops and livestock products	031	Azerbaijan	5318	Milk Animals	02291	Raw milk of sheep	2022	2022	An	317751.00	E	Estimated value
QCL	Crops and livestock products	044	Bahamas	5313	Laying	0231	Hen eggs in shell, fresh	2022	2022	1000 An	117.00	I	Imputed value
QCL	Crops and livestock products	044	Bahamas	5320	Producing Animals/Slaughtered	21111.01	Meat of cattle with the bone, fresh or chilled	2022	2022	An	107.00	I	Imputed value
QCL	Crops and livestock products	044	Bahamas	5321	Producing Animals/Slaughtered	21121	Meat of chickens, fresh or chilled	2022	2022	1000 An	5215.00	E	Estimated value
QCL	Crops and livestock products	044	Bahamas	5320	Producing Animals/Slaughtered	21116	Meat of goat, fresh or chilled	2022	2022	An	6288.00	I	Imputed value
QCL	Crops and livestock products	044	Bahamas	5320	Producing Animals/Slaughtered	21113.01	Meat of pig with the bone, fresh or chilled	2022	2022	An	6843.00	I	Imputed value
QCL	Crops and livestock products	044	Bahamas	5320	Producing Animals/Slaughtered	21115	Meat of sheep, fresh or chilled	2022	2022	An	2152.00	I	Imputed value
QCL	Crops and livestock products	044	Bahamas	5318	Milk Animals	02211	Raw milk of cattle	2022	2022	An	672.00	I	Imputed value
QCL	Crops and livestock products	044	Bahamas	5318	Milk Animals	02292	Raw milk of goats	2022	2022	An	7190.00	I	Imputed value
QCL	Crops and livestock products	048	Bahrain	5313	Laying	0231	Hen eggs in shell, fresh	2022	2022	1000 An	258.00	E	Estimated value
QCL	Crops and livestock products	048	Bahrain	5320	Producing Animals/Slaughtered	21111.01	Meat of cattle with the bone, fresh or chilled	2022	2022	An	6667.00	I	Imputed value
QCL	Crops and livestock products	048	Bahrain	5321	Producing Animals/Slaughtered	21121	Meat of chickens, fresh or chilled	2022	2022	1000 An	9815.00	I	Imputed value
QCL	Crops and livestock products	048	Bahrain	5320	Producing Animals/Slaughtered	21116	Meat of goat, fresh or chilled	2022	2022	An	15902.00	E	Estimated value
QCL	Crops and livestock products	048	Bahrain	5320	Producing Animals/Slaughtered	21115	Meat of sheep, fresh or chilled	2022	2022	An	1492432.00	E	Estimated value
QCL	Crops and livestock products	048	Bahrain	5318	Milk Animals	02211	Raw milk of cattle	2022	2022	An	4767.00	I	Imputed value
QCL	Crops and livestock products	048	Bahrain	5318	Milk Animals	02292	Raw milk of goats	2022	2022	An	3200.00	I	Imputed value
QCL	Crops and livestock products	048	Bahrain	5318	Milk Animals	02291	Raw milk of sheep	2022	2022	An	1976.00	I	Imputed value
QCL	Crops and livestock products	050	Bangladesh	5313	Laying	0231	Hen eggs in shell, fresh	2022	2022	1000 An	201463.00	E	Estimated value
QCL	Crops and livestock products	050	Bangladesh	5320	Producing Animals/Slaughtered	21111.01	Meat of cattle with the bone, fresh or chilled	2022	2022	An	2793875.00	I	Imputed value
QCL	Crops and livestock products	050	Bangladesh	5321	Producing Animals/Slaughtered	21121	Meat of chickens, fresh or chilled	2022	2022	1000 An	316195.00	I	Imputed value
QCL	Crops and livestock products	050	Bangladesh	5320	Producing Animals/Slaughtered	21116	Meat of goat, fresh or chilled	2022	2022	An	31601526.00	I	Imputed value
QCL	Crops and livestock products	050	Bangladesh	5320	Producing Animals/Slaughtered	21115	Meat of sheep, fresh or chilled	2022	2022	An	677850.00	I	Imputed value
QCL	Crops and livestock products	050	Bangladesh	5318	Milk Animals	02211	Raw milk of cattle	2022	2022	An	8645000.00	E	Estimated value
QCL	Crops and livestock products	050	Bangladesh	5318	Milk Animals	02292	Raw milk of goats	2022	2022	An	21000000.00	E	Estimated value
QCL	Crops and livestock products	050	Bangladesh	5318	Milk Animals	02291	Raw milk of sheep	2022	2022	An	1292000.00	E	Estimated value
QCL	Crops and livestock products	052	Barbados	5313	Laying	0231	Hen eggs in shell, fresh	2022	2022	1000 An	1009.00	I	Imputed value
QCL	Crops and livestock products	052	Barbados	5320	Producing Animals/Slaughtered	21111.01	Meat of cattle with the bone, fresh or chilled	2022	2022	An	971.00	A	Official figure
QCL	Crops and livestock products	052	Barbados	5321	Producing Animals/Slaughtered	21121	Meat of chickens, fresh or chilled	2022	2022	1000 An	9940.00	A	Official figure
QCL	Crops and livestock products	052	Barbados	5320	Producing Animals/Slaughtered	21116	Meat of goat, fresh or chilled	2022	2022	An	2132.00	I	Imputed value
QCL	Crops and livestock products	052	Barbados	5320	Producing Animals/Slaughtered	21113.01	Meat of pig with the bone, fresh or chilled	2022	2022	An	32103.00	A	Official figure
QCL	Crops and livestock products	052	Barbados	5320	Producing Animals/Slaughtered	21115	Meat of sheep, fresh or chilled	2022	2022	An	2405.00	A	Official figure
QCL	Crops and livestock products	052	Barbados	5318	Milk Animals	02211	Raw milk of cattle	2022	2022	An	3196.00	I	Imputed value
QCL	Crops and livestock products	112	Belarus	5313	Laying	0231	Hen eggs in shell, fresh	2022	2022	1000 An	18867.00	E	Estimated value
QCL	Crops and livestock products	112	Belarus	5320	Producing Animals/Slaughtered	21111.01	Meat of cattle with the bone, fresh or chilled	2022	2022	An	1451641.00	I	Imputed value
QCL	Crops and livestock products	112	Belarus	5321	Producing Animals/Slaughtered	21121	Meat of chickens, fresh or chilled	2022	2022	1000 An	423400.00	E	Estimated value
QCL	Crops and livestock products	112	Belarus	5320	Producing Animals/Slaughtered	21113.01	Meat of pig with the bone, fresh or chilled	2022	2022	An	4513183.00	I	Imputed value
QCL	Crops and livestock products	112	Belarus	5320	Producing Animals/Slaughtered	21115	Meat of sheep, fresh or chilled	2022	2022	An	66284.00	I	Imputed value
QCL	Crops and livestock products	112	Belarus	5318	Milk Animals	02211	Raw milk of cattle	2022	2022	An	1447300.00	A	Official figure
QCL	Crops and livestock products	112	Belarus	5318	Milk Animals	02292	Raw milk of goats	2022	2022	An	33716.00	E	Estimated value
QCL	Crops and livestock products	056	Belgium	5313	Laying	0231	Hen eggs in shell, fresh	2022	2022	1000 An	16249.00	A	Official figure
QCL	Crops and livestock products	056	Belgium	5320	Producing Animals/Slaughtered	21111.01	Meat of cattle with the bone, fresh or chilled	2022	2022	An	755080.00	A	Official figure
QCL	Crops and livestock products	056	Belgium	5321	Producing Animals/Slaughtered	21121	Meat of chickens, fresh or chilled	2022	2022	1000 An	297794.00	A	Official figure
QCL	Crops and livestock products	056	Belgium	5320	Producing Animals/Slaughtered	21116	Meat of goat, fresh or chilled	2022	2022	An	23770.00	A	Official figure
QCL	Crops and livestock products	056	Belgium	5320	Producing Animals/Slaughtered	21113.01	Meat of pig with the bone, fresh or chilled	2022	2022	An	10521220.00	A	Official figure
QCL	Crops and livestock products	056	Belgium	5320	Producing Animals/Slaughtered	21115	Meat of sheep, fresh or chilled	2022	2022	An	98850.00	A	Official figure
QCL	Crops and livestock products	056	Belgium	5318	Milk Animals	02211	Raw milk of cattle	2022	2022	An	543680.00	A	Official figure
QCL	Crops and livestock products	084	Belize	5313	Laying	0231	Hen eggs in shell, fresh	2022	2022	1000 An	700.00	E	Estimated value
QCL	Crops and livestock products	084	Belize	5320	Producing Animals/Slaughtered	21111.01	Meat of cattle with the bone, fresh or chilled	2022	2022	An	8942.00	A	Official figure
QCL	Crops and livestock products	084	Belize	5321	Producing Animals/Slaughtered	21121	Meat of chickens, fresh or chilled	2022	2022	1000 An	11915.00	A	Official figure
QCL	Crops and livestock products	084	Belize	5320	Producing Animals/Slaughtered	21116	Meat of goat, fresh or chilled	2022	2022	An	78.00	I	Imputed value
QCL	Crops and livestock products	084	Belize	5320	Producing Animals/Slaughtered	21113.01	Meat of pig with the bone, fresh or chilled	2022	2022	An	40770.00	A	Official figure
QCL	Crops and livestock products	084	Belize	5320	Producing Animals/Slaughtered	21115	Meat of sheep, fresh or chilled	2022	2022	An	2423.00	A	Official figure
QCL	Crops and livestock products	084	Belize	5318	Milk Animals	02211	Raw milk of cattle	2022	2022	An	6028.00	E	Estimated value
QCL	Crops and livestock products	204	Benin	5313	Laying	0231	Hen eggs in shell, fresh	2022	2022	1000 An	16333.00	A	Official figure
QCL	Crops and livestock products	204	Benin	5320	Producing Animals/Slaughtered	21111.01	Meat of cattle with the bone, fresh or chilled	2022	2022	An	182095.00	I	Imputed value
QCL	Crops and livestock products	204	Benin	5321	Producing Animals/Slaughtered	21121	Meat of chickens, fresh or chilled	2022	2022	1000 An	17591.00	I	Imputed value
QCL	Crops and livestock products	204	Benin	5320	Producing Animals/Slaughtered	21116	Meat of goat, fresh or chilled	2022	2022	An	1097706.00	I	Imputed value
QCL	Crops and livestock products	204	Benin	5320	Producing Animals/Slaughtered	21113.01	Meat of pig with the bone, fresh or chilled	2022	2022	An	393148.00	I	Imputed value
QCL	Crops and livestock products	204	Benin	5320	Producing Animals/Slaughtered	21115	Meat of sheep, fresh or chilled	2022	2022	An	860449.00	I	Imputed value
QCL	Crops and livestock products	204	Benin	5318	Milk Animals	02211	Raw milk of cattle	2022	2022	An	556437.00	A	Official figure
QCL	Crops and livestock products	204	Benin	5318	Milk Animals	02292	Raw milk of goats	2022	2022	An	449775.00	I	Imputed value
QCL	Crops and livestock products	064	Bhutan	5313	Laying	0231	Hen eggs in shell, fresh	2022	2022	1000 An	784.00	E	Estimated value
QCL	Crops and livestock products	064	Bhutan	5320	Producing Animals/Slaughtered	21111.01	Meat of cattle with the bone, fresh or chilled	2022	2022	An	17691.00	E	Estimated value
QCL	Crops and livestock products	064	Bhutan	5321	Producing Animals/Slaughtered	21121	Meat of chickens, fresh or chilled	2022	2022	1000 An	866.00	E	Estimated value
QCL	Crops and livestock products	064	Bhutan	5320	Producing Animals/Slaughtered	21116	Meat of goat, fresh or chilled	2022	2022	An	23694.00	I	Imputed value
QCL	Crops and livestock products	064	Bhutan	5320	Producing Animals/Slaughtered	21113.01	Meat of pig with the bone, fresh or chilled	2022	2022	An	40158.00	I	Imputed value
QCL	Crops and livestock products	064	Bhutan	5320	Producing Animals/Slaughtered	21115	Meat of sheep, fresh or chilled	2022	2022	An	671.00	E	Estimated value
QCL	Crops and livestock products	064	Bhutan	5318	Milk Animals	02211	Raw milk of cattle	2022	2022	An	62835.00	A	Official figure
QCL	Crops and livestock products	068	Bolivia (Plurinational State of)	5313	Laying	0231	Hen eggs in shell, fresh	2022	2022	1000 An	22753.00	I	Imputed value
QCL	Crops and livestock products	068	Bolivia (Plurinational State of)	5320	Producing Animals/Slaughtered	21111.01	Meat of cattle with the bone, fresh or chilled	2022	2022	An	1511090.00	A	Official figure
QCL	Crops and livestock products	068	Bolivia (Plurinational State of)	5321	Producing Animals/Slaughtered	21121	Meat of chickens, fresh or chilled	2022	2022	1000 An	156806.00	I	Imputed value
QCL	Crops and livestock products	068	Bolivia (Plurinational State of)	5320	Producing Animals/Slaughtered	21116	Meat of goat, fresh or chilled	2022	2022	An	385279.00	A	Official figure
QCL	Crops and livestock products	068	Bolivia (Plurinational State of)	5320	Producing Animals/Slaughtered	21113.01	Meat of pig with the bone, fresh or chilled	2022	2022	An	2250561.00	A	Official figure
QCL	Crops and livestock products	068	Bolivia (Plurinational State of)	5320	Producing Animals/Slaughtered	21115	Meat of sheep, fresh or chilled	2022	2022	An	1632727.00	A	Official figure
QCL	Crops and livestock products	068	Bolivia (Plurinational State of)	5318	Milk Animals	02211	Raw milk of cattle	2022	2022	An	223842.00	I	Imputed value
QCL	Crops and livestock products	068	Bolivia (Plurinational State of)	5318	Milk Animals	02292	Raw milk of goats	2022	2022	An	483462.00	I	Imputed value
QCL	Crops and livestock products	068	Bolivia (Plurinational State of)	5318	Milk Animals	02291	Raw milk of sheep	2022	2022	An	1211331.00	I	Imputed value
QCL	Crops and livestock products	070	Bosnia and Herzegovina	5313	Laying	0231	Hen eggs in shell, fresh	2022	2022	1000 An	3547.00	E	Estimated value
QCL	Crops and livestock products	070	Bosnia and Herzegovina	5320	Producing Animals/Slaughtered	21111.01	Meat of cattle with the bone, fresh or chilled	2022	2022	An	43424.00	A	Official figure
QCL	Crops and livestock products	070	Bosnia and Herzegovina	5321	Producing Animals/Slaughtered	21121	Meat of chickens, fresh or chilled	2022	2022	1000 An	43537.00	A	Official figure
QCL	Crops and livestock products	070	Bosnia and Herzegovina	5320	Producing Animals/Slaughtered	21116	Meat of goat, fresh or chilled	2022	2022	An	0.00	A	Official figure
QCL	Crops and livestock products	070	Bosnia and Herzegovina	5320	Producing Animals/Slaughtered	21113.01	Meat of pig with the bone, fresh or chilled	2022	2022	An	104424.00	A	Official figure
QCL	Crops and livestock products	070	Bosnia and Herzegovina	5320	Producing Animals/Slaughtered	21115	Meat of sheep, fresh or chilled	2022	2022	An	72878.00	A	Official figure
QCL	Crops and livestock products	070	Bosnia and Herzegovina	5318	Milk Animals	02211	Raw milk of cattle	2022	2022	An	206019.00	I	Imputed value
QCL	Crops and livestock products	070	Bosnia and Herzegovina	5318	Milk Animals	02291	Raw milk of sheep	2022	2022	An	201405.00	E	Estimated value
QCL	Crops and livestock products	072	Botswana	5313	Laying	0231	Hen eggs in shell, fresh	2022	2022	1000 An	696.00	E	Estimated value
QCL	Crops and livestock products	072	Botswana	5320	Producing Animals/Slaughtered	21111.01	Meat of cattle with the bone, fresh or chilled	2022	2022	An	170000.00	E	Estimated value
QCL	Crops and livestock products	072	Botswana	5321	Producing Animals/Slaughtered	21121	Meat of chickens, fresh or chilled	2022	2022	1000 An	2376.00	E	Estimated value
QCL	Crops and livestock products	072	Botswana	5320	Producing Animals/Slaughtered	21116	Meat of goat, fresh or chilled	2022	2022	An	333343.00	I	Imputed value
QCL	Crops and livestock products	072	Botswana	5320	Producing Animals/Slaughtered	21113.01	Meat of pig with the bone, fresh or chilled	2022	2022	An	5742.00	E	Estimated value
QCL	Crops and livestock products	072	Botswana	5320	Producing Animals/Slaughtered	21115	Meat of sheep, fresh or chilled	2022	2022	An	53162.00	I	Imputed value
QCL	Crops and livestock products	072	Botswana	5318	Milk Animals	02211	Raw milk of cattle	2022	2022	An	159202.00	I	Imputed value
QCL	Crops and livestock products	072	Botswana	5318	Milk Animals	02292	Raw milk of goats	2022	2022	An	94048.00	I	Imputed value
QCL	Crops and livestock products	076	Brazil	5313	Laying	0231	Hen eggs in shell, fresh	2022	2022	1000 An	259453.00	A	Official figure
QCL	Crops and livestock products	076	Brazil	5320	Producing Animals/Slaughtered	21111.01	Meat of cattle with the bone, fresh or chilled	2022	2022	An	42250000.00	X	Figure from international organizations	Unofficial figure
QCL	Crops and livestock products	076	Brazil	5321	Producing Animals/Slaughtered	21121	Meat of chickens, fresh or chilled	2022	2022	1000 An	6109829.00	A	Official figure
QCL	Crops and livestock products	076	Brazil	5320	Producing Animals/Slaughtered	21116	Meat of goat, fresh or chilled	2022	2022	An	3464181.00	I	Imputed value
QCL	Crops and livestock products	076	Brazil	5320	Producing Animals/Slaughtered	21113.01	Meat of pig with the bone, fresh or chilled	2022	2022	An	56465504.00	A	Official figure
QCL	Crops and livestock products	076	Brazil	5320	Producing Animals/Slaughtered	21115	Meat of sheep, fresh or chilled	2022	2022	An	6692822.00	I	Imputed value
QCL	Crops and livestock products	076	Brazil	5318	Milk Animals	02211	Raw milk of cattle	2022	2022	An	15740153.00	A	Official figure
QCL	Crops and livestock products	076	Brazil	5318	Milk Animals	02292	Raw milk of goats	2022	2022	An	5790503.00	I	Imputed value
QCL	Crops and livestock products	096	Brunei Darussalam	5313	Laying	0231	Hen eggs in shell, fresh	2022	2022	1000 An	1132.00	A	Official figure
QCL	Crops and livestock products	096	Brunei Darussalam	5320	Producing Animals/Slaughtered	21111.01	Meat of cattle with the bone, fresh or chilled	2022	2022	An	6405.00	A	Official figure
QCL	Crops and livestock products	096	Brunei Darussalam	5321	Producing Animals/Slaughtered	21121	Meat of chickens, fresh or chilled	2022	2022	1000 An	20472.00	A	Official figure
QCL	Crops and livestock products	096	Brunei Darussalam	5320	Producing Animals/Slaughtered	21116	Meat of goat, fresh or chilled	2022	2022	An	1105.00	A	Official figure
QCL	Crops and livestock products	096	Brunei Darussalam	5320	Producing Animals/Slaughtered	21113.01	Meat of pig with the bone, fresh or chilled	2022	2022	An	1122.00	E	Estimated value
QCL	Crops and livestock products	096	Brunei Darussalam	5320	Producing Animals/Slaughtered	21115	Meat of sheep, fresh or chilled	2022	2022	An	1502.00	E	Estimated value
QCL	Crops and livestock products	096	Brunei Darussalam	5318	Milk Animals	02211	Raw milk of cattle	2022	2022	An	82.00	I	Imputed value
QCL	Crops and livestock products	100	Bulgaria	5320	Producing Animals/Slaughtered	21111.01	Meat of cattle with the bone, fresh or chilled	2022	2022	An	133870.00	A	Official figure
QCL	Crops and livestock products	100	Bulgaria	5321	Producing Animals/Slaughtered	21121	Meat of chickens, fresh or chilled	2022	2022	1000 An	50298.00	A	Official figure
QCL	Crops and livestock products	100	Bulgaria	5320	Producing Animals/Slaughtered	21116	Meat of goat, fresh or chilled	2022	2022	An	112200.00	A	Official figure
QCL	Crops and livestock products	100	Bulgaria	5320	Producing Animals/Slaughtered	21113.01	Meat of pig with the bone, fresh or chilled	2022	2022	An	1239400.00	A	Official figure
QCL	Crops and livestock products	100	Bulgaria	5320	Producing Animals/Slaughtered	21115	Meat of sheep, fresh or chilled	2022	2022	An	517300.00	A	Official figure
QCL	Crops and livestock products	100	Bulgaria	5318	Milk Animals	02211	Raw milk of cattle	2022	2022	An	212840.00	A	Official figure
QCL	Crops and livestock products	100	Bulgaria	5318	Milk Animals	02292	Raw milk of goats	2022	2022	An	164490.00	A	Official figure
QCL	Crops and livestock products	100	Bulgaria	5318	Milk Animals	02291	Raw milk of sheep	2022	2022	An	789480.00	A	Official figure
QCL	Crops and livestock products	854	Burkina Faso	5313	Laying	0231	Hen eggs in shell, fresh	2022	2022	1000 An	17640.00	E	Estimated value
QCL	Crops and livestock products	854	Burkina Faso	5320	Producing Animals/Slaughtered	21111.01	Meat of cattle with the bone, fresh or chilled	2022	2022	An	1231286.00	I	Imputed value
QCL	Crops and livestock products	854	Burkina Faso	5321	Producing Animals/Slaughtered	21121	Meat of chickens, fresh or chilled	2022	2022	1000 An	150000.00	E	Estimated value
QCL	Crops and livestock products	854	Burkina Faso	5320	Producing Animals/Slaughtered	21116	Meat of goat, fresh or chilled	2022	2022	An	4482000.00	I	Imputed value
QCL	Crops and livestock products	854	Burkina Faso	5320	Producing Animals/Slaughtered	21113.01	Meat of pig with the bone, fresh or chilled	2022	2022	An	3173702.00	I	Imputed value
QCL	Crops and livestock products	854	Burkina Faso	5320	Producing Animals/Slaughtered	21115	Meat of sheep, fresh or chilled	2022	2022	An	3011521.00	I	Imputed value
QCL	Crops and livestock products	854	Burkina Faso	5318	Milk Animals	02211	Raw milk of cattle	2022	2022	An	1676667.00	E	Estimated value
QCL	Crops and livestock products	854	Burkina Faso	5318	Milk Animals	02292	Raw milk of goats	2022	2022	An	2072741.00	I	Imputed value
QCL	Crops and livestock products	854	Burkina Faso	5318	Milk Animals	02291	Raw milk of sheep	2022	2022	An	1259671.00	E	Estimated value
QCL	Crops and livestock products	108	Burundi	5313	Laying	0231	Hen eggs in shell, fresh	2022	2022	1000 An	742.00	E	Estimated value
QCL	Crops and livestock products	108	Burundi	5320	Producing Animals/Slaughtered	21111.01	Meat of cattle with the bone, fresh or chilled	2022	2022	An	74389.00	I	Imputed value
QCL	Crops and livestock products	108	Burundi	5321	Producing Animals/Slaughtered	21121	Meat of chickens, fresh or chilled	2022	2022	1000 An	8032.00	I	Imputed value
QCL	Crops and livestock products	108	Burundi	5320	Producing Animals/Slaughtered	21116	Meat of goat, fresh or chilled	2022	2022	An	741068.00	E	Estimated value
QCL	Crops and livestock products	108	Burundi	5320	Producing Animals/Slaughtered	21113.01	Meat of pig with the bone, fresh or chilled	2022	2022	An	160531.00	I	Imputed value
QCL	Crops and livestock products	108	Burundi	5320	Producing Animals/Slaughtered	21115	Meat of sheep, fresh or chilled	2022	2022	An	64642.00	E	Estimated value
QCL	Crops and livestock products	108	Burundi	5318	Milk Animals	02211	Raw milk of cattle	2022	2022	An	137514.00	I	Imputed value
QCL	Crops and livestock products	108	Burundi	5318	Milk Animals	02292	Raw milk of goats	2022	2022	An	619164.00	I	Imputed value
QCL	Crops and livestock products	108	Burundi	5318	Milk Animals	02291	Raw milk of sheep	2022	2022	An	91619.00	I	Imputed value
QCL	Crops and livestock products	132	Cabo Verde	5313	Laying	0231	Hen eggs in shell, fresh	2022	2022	1000 An	338.00	I	Imputed value
QCL	Crops and livestock products	132	Cabo Verde	5320	Producing Animals/Slaughtered	21111.01	Meat of cattle with the bone, fresh or chilled	2022	2022	An	4447.00	A	Official figure
QCL	Crops and livestock products	132	Cabo Verde	5321	Producing Animals/Slaughtered	21121	Meat of chickens, fresh or chilled	2022	2022	1000 An	461.00	E	Estimated value
QCL	Crops and livestock products	132	Cabo Verde	5320	Producing Animals/Slaughtered	21116	Meat of goat, fresh or chilled	2022	2022	An	41765.00	A	Official figure
QCL	Crops and livestock products	132	Cabo Verde	5320	Producing Animals/Slaughtered	21113.01	Meat of pig with the bone, fresh or chilled	2022	2022	An	50132.00	A	Official figure
QCL	Crops and livestock products	132	Cabo Verde	5320	Producing Animals/Slaughtered	21115	Meat of sheep, fresh or chilled	2022	2022	An	5769.00	A	Official figure
QCL	Crops and livestock products	132	Cabo Verde	5318	Milk Animals	02211	Raw milk of cattle	2022	2022	An	6818.00	E	Estimated value
QCL	Crops and livestock products	132	Cabo Verde	5318	Milk Animals	02292	Raw milk of goats	2022	2022	An	100030.00	E	Estimated value
QCL	Crops and livestock products	116	Cambodia	5313	Laying	0231	Hen eggs in shell, fresh	2022	2022	1000 An	5030.00	E	Estimated value
QCL	Crops and livestock products	116	Cambodia	5320	Producing Animals/Slaughtered	21111.01	Meat of cattle with the bone, fresh or chilled	2022	2022	An	460691.00	I	Imputed value
QCL	Crops and livestock products	116	Cambodia	5321	Producing Animals/Slaughtered	21121	Meat of chickens, fresh or chilled	2022	2022	1000 An	15968.00	I	Imputed value
QCL	Crops and livestock products	116	Cambodia	5320	Producing Animals/Slaughtered	21113.01	Meat of pig with the bone, fresh or chilled	2022	2022	An	2083004.00	E	Estimated value
QCL	Crops and livestock products	116	Cambodia	5318	Milk Animals	02211	Raw milk of cattle	2022	2022	An	119914.00	I	Imputed value
QCL	Crops and livestock products	120	Cameroon	5313	Laying	0231	Hen eggs in shell, fresh	2022	2022	1000 An	12667.00	E	Estimated value
QCL	Crops and livestock products	120	Cameroon	5320	Producing Animals/Slaughtered	21111.01	Meat of cattle with the bone, fresh or chilled	2022	2022	An	822126.00	I	Imputed value
QCL	Crops and livestock products	120	Cameroon	5321	Producing Animals/Slaughtered	21121	Meat of chickens, fresh or chilled	2022	2022	1000 An	103089.00	I	Imputed value
QCL	Crops and livestock products	120	Cameroon	5320	Producing Animals/Slaughtered	21116	Meat of goat, fresh or chilled	2022	2022	An	2334997.00	I	Imputed value
QCL	Crops and livestock products	120	Cameroon	5320	Producing Animals/Slaughtered	21113.01	Meat of pig with the bone, fresh or chilled	2022	2022	An	1498990.00	I	Imputed value
QCL	Crops and livestock products	120	Cameroon	5320	Producing Animals/Slaughtered	21115	Meat of sheep, fresh or chilled	2022	2022	An	1470900.00	I	Imputed value
QCL	Crops and livestock products	120	Cameroon	5318	Milk Animals	02211	Raw milk of cattle	2022	2022	An	345000.00	E	Estimated value
QCL	Crops and livestock products	120	Cameroon	5318	Milk Animals	02292	Raw milk of goats	2022	2022	An	1190225.00	I	Imputed value
QCL	Crops and livestock products	120	Cameroon	5318	Milk Animals	02291	Raw milk of sheep	2022	2022	An	927271.00	I	Imputed value
QCL	Crops and livestock products	124	Canada	5313	Laying	0231	Hen eggs in shell, fresh	2022	2022	1000 An	35196.00	A	Official figure
QCL	Crops and livestock products	124	Canada	5320	Producing Animals/Slaughtered	21111.01	Meat of cattle with the bone, fresh or chilled	2022	2022	An	3727200.00	A	Official figure
QCL	Crops and livestock products	124	Canada	5321	Producing Animals/Slaughtered	21121	Meat of chickens, fresh or chilled	2022	2022	1000 An	789420.00	A	Official figure
QCL	Crops and livestock products	124	Canada	5320	Producing Animals/Slaughtered	21113.01	Meat of pig with the bone, fresh or chilled	2022	2022	An	21820100.00	A	Official figure
QCL	Crops and livestock products	124	Canada	5320	Producing Animals/Slaughtered	21115	Meat of sheep, fresh or chilled	2022	2022	An	728700.00	A	Official figure
QCL	Crops and livestock products	124	Canada	5318	Milk Animals	02211	Raw milk of cattle	2022	2022	An	979200.00	A	Official figure
QCL	Crops and livestock products	140	Central African Republic	5313	Laying	0231	Hen eggs in shell, fresh	2022	2022	1000 An	701.00	I	Imputed value
QCL	Crops and livestock products	140	Central African Republic	5320	Producing Animals/Slaughtered	21111.01	Meat of cattle with the bone, fresh or chilled	2022	2022	An	637804.00	E	Estimated value
QCL	Crops and livestock products	140	Central African Republic	5321	Producing Animals/Slaughtered	21121	Meat of chickens, fresh or chilled	2022	2022	1000 An	7354.00	E	Estimated value
QCL	Crops and livestock products	140	Central African Republic	5320	Producing Animals/Slaughtered	21116	Meat of goat, fresh or chilled	2022	2022	An	1207838.00	E	Estimated value
QCL	Crops and livestock products	140	Central African Republic	5320	Producing Animals/Slaughtered	21113.01	Meat of pig with the bone, fresh or chilled	2022	2022	An	601379.00	I	Imputed value
QCL	Crops and livestock products	140	Central African Republic	5320	Producing Animals/Slaughtered	21115	Meat of sheep, fresh or chilled	2022	2022	An	167389.00	E	Estimated value
QCL	Crops and livestock products	140	Central African Republic	5318	Milk Animals	02211	Raw milk of cattle	2022	2022	An	332421.00	I	Imputed value
QCL	Crops and livestock products	148	Chad	5313	Laying	0231	Hen eggs in shell, fresh	2022	2022	1000 An	1174.00	I	Imputed value
QCL	Crops and livestock products	148	Chad	5320	Producing Animals/Slaughtered	21111.01	Meat of cattle with the bone, fresh or chilled	2022	2022	An	4398071.00	I	Imputed value
QCL	Crops and livestock products	148	Chad	5321	Producing Animals/Slaughtered	21121	Meat of chickens, fresh or chilled	2022	2022	1000 An	8043.00	E	Estimated value
QCL	Crops and livestock products	148	Chad	5320	Producing Animals/Slaughtered	21116	Meat of goat, fresh or chilled	2022	2022	An	12354988.00	I	Imputed value
QCL	Crops and livestock products	148	Chad	5320	Producing Animals/Slaughtered	21113.01	Meat of pig with the bone, fresh or chilled	2022	2022	An	85309.00	I	Imputed value
QCL	Crops and livestock products	148	Chad	5320	Producing Animals/Slaughtered	21115	Meat of sheep, fresh or chilled	2022	2022	An	12355701.00	I	Imputed value
QCL	Crops and livestock products	148	Chad	5318	Milk Animals	02211	Raw milk of cattle	2022	2022	An	1274886.00	I	Imputed value
QCL	Crops and livestock products	148	Chad	5318	Milk Animals	02292	Raw milk of goats	2022	2022	An	1883283.00	I	Imputed value
QCL	Crops and livestock products	148	Chad	5318	Milk Animals	02291	Raw milk of sheep	2022	2022	An	1240144.00	I	Imputed value
QCL	Crops and livestock products	152	Chile	5313	Laying	0231	Hen eggs in shell, fresh	2022	2022	1000 An	13322.00	I	Imputed value
QCL	Crops and livestock products	152	Chile	5320	Producing Animals/Slaughtered	21111.01	Meat of cattle with the bone, fresh or chilled	2022	2022	An	732991.00	A	Official figure
QCL	Crops and livestock products	152	Chile	5321	Producing Animals/Slaughtered	21121	Meat of chickens, fresh or chilled	2022	2022	1000 An	300523.00	A	Official figure
QCL	Crops and livestock products	152	Chile	5320	Producing Animals/Slaughtered	21116	Meat of goat, fresh or chilled	2022	2022	An	305579.00	E	Estimated value
QCL	Crops and livestock products	152	Chile	5320	Producing Animals/Slaughtered	21113.01	Meat of pig with the bone, fresh or chilled	2022	2022	An	5464593.00	A	Official figure
QCL	Crops and livestock products	152	Chile	5320	Producing Animals/Slaughtered	21115	Meat of sheep, fresh or chilled	2022	2022	An	550494.00	A	Official figure
QCL	Crops and livestock products	152	Chile	5318	Milk Animals	02211	Raw milk of cattle	2022	2022	An	579906.00	E	Estimated value
QCL	Crops and livestock products	152	Chile	5318	Milk Animals	02292	Raw milk of goats	2022	2022	An	234170.00	I	Imputed value
QCL	Crops and livestock products	159	China	5313	Laying	0231	Hen eggs in shell, fresh	2022	2022	1000 An	3063373.00	E	Estimated value
QCL	Crops and livestock products	159	China	5320	Producing Animals/Slaughtered	21111.01	Meat of cattle with the bone, fresh or chilled	2022	2022	An	48452702.00	E	Estimated value
QCL	Crops and livestock products	159	China	5321	Producing Animals/Slaughtered	21121	Meat of chickens, fresh or chilled	2022	2022	1000 An	11830531.00	E	Estimated value
QCL	Crops and livestock products	159	China	5320	Producing Animals/Slaughtered	21116	Meat of goat, fresh or chilled	2022	2022	An	157347886.00	E	Estimated value
QCL	Crops and livestock products	159	China	5320	Producing Animals/Slaughtered	21113.01	Meat of pig with the bone, fresh or chilled	2022	2022	An	709321455.00	E	Estimated value
QCL	Crops and livestock products	159	China	5320	Producing Animals/Slaughtered	21115	Meat of sheep, fresh or chilled	2022	2022	An	206111992.00	E	Estimated value
QCL	Crops and livestock products	159	China	5318	Milk Animals	02211	Raw milk of cattle	2022	2022	An	12240989.00	E	Estimated value
QCL	Crops and livestock products	159	China	5318	Milk Animals	02292	Raw milk of goats	2022	2022	An	1248709.00	E	Estimated value
QCL	Crops and livestock products	159	China	5318	Milk Animals	02291	Raw milk of sheep	2022	2022	An	41952426.00	E	Estimated value
QCL	Crops and livestock products	344	China, Hong Kong SAR	5313	Laying	0231	Hen eggs in shell, fresh	2022	2022	1000 An	79.00	E	Estimated value
QCL	Crops and livestock products	344	China, Hong Kong SAR	5320	Producing Animals/Slaughtered	21111.01	Meat of cattle with the bone, fresh or chilled	2022	2022	An	10249.00	E	Estimated value
QCL	Crops and livestock products	344	China, Hong Kong SAR	5321	Producing Animals/Slaughtered	21121	Meat of chickens, fresh or chilled	2022	2022	1000 An	16689.00	E	Estimated value
QCL	Crops and livestock products	344	China, Hong Kong SAR	5320	Producing Animals/Slaughtered	21116	Meat of goat, fresh or chilled	2022	2022	An	7385.00	E	Estimated value
QCL	Crops and livestock products	344	China, Hong Kong SAR	5320	Producing Animals/Slaughtered	21113.01	Meat of pig with the bone, fresh or chilled	2022	2022	An	1432719.00	E	Estimated value
QCL	Crops and livestock products	344	China, Hong Kong SAR	5320	Producing Animals/Slaughtered	21115	Meat of sheep, fresh or chilled	2022	2022	An	13.00	I	Imputed value
QCL	Crops and livestock products	344	China, Hong Kong SAR	5318	Milk Animals	02211	Raw milk of cattle	2022	2022	An	20.00	E	Estimated value
QCL	Crops and livestock products	446	China, Macao SAR	5313	Laying	0231	Hen eggs in shell, fresh	2022	2022	1000 An	109.00	E	Estimated value
QCL	Crops and livestock products	446	China, Macao SAR	5320	Producing Animals/Slaughtered	21111.01	Meat of cattle with the bone, fresh or chilled	2022	2022	An	1983.00	I	Imputed value
QCL	Crops and livestock products	446	China, Macao SAR	5321	Producing Animals/Slaughtered	21121	Meat of chickens, fresh or chilled	2022	2022	1000 An	3632.00	E	Estimated value
QCL	Crops and livestock products	446	China, Macao SAR	5320	Producing Animals/Slaughtered	21116	Meat of goat, fresh or chilled	2022	2022	An	3147.00	I	Imputed value
QCL	Crops and livestock products	446	China, Macao SAR	5320	Producing Animals/Slaughtered	21113.01	Meat of pig with the bone, fresh or chilled	2022	2022	An	56783.00	I	Imputed value
QCL	Crops and livestock products	156	China, mainland	5313	Laying	0231	Hen eggs in shell, fresh	2022	2022	1000 An	3019185.00	E	Estimated value
QCL	Crops and livestock products	156	China, mainland	5320	Producing Animals/Slaughtered	21111.01	Meat of cattle with the bone, fresh or chilled	2022	2022	An	48400000.00	X	Figure from international organizations	Unofficial figure
QCL	Crops and livestock products	156	China, mainland	5321	Producing Animals/Slaughtered	21121	Meat of chickens, fresh or chilled	2022	2022	1000 An	11428002.00	I	Imputed value
QCL	Crops and livestock products	156	China, mainland	5320	Producing Animals/Slaughtered	21116	Meat of goat, fresh or chilled	2022	2022	An	157288195.00	I	Imputed value
QCL	Crops and livestock products	156	China, mainland	5320	Producing Animals/Slaughtered	21113.01	Meat of pig with the bone, fresh or chilled	2022	2022	An	699950000.00	X	Figure from international organizations	Unofficial figure
QCL	Crops and livestock products	156	China, mainland	5320	Producing Animals/Slaughtered	21115	Meat of sheep, fresh or chilled	2022	2022	An	206111979.00	I	Imputed value
QCL	Crops and livestock products	156	China, mainland	5318	Milk Animals	02211	Raw milk of cattle	2022	2022	An	12176453.00	E	Estimated value
QCL	Crops and livestock products	156	China, mainland	5318	Milk Animals	02292	Raw milk of goats	2022	2022	An	1215707.00	I	Imputed value
QCL	Crops and livestock products	156	China, mainland	5318	Milk Animals	02291	Raw milk of sheep	2022	2022	An	41952426.00	E	Estimated value
QCL	Crops and livestock products	158	China, Taiwan Province of	5313	Laying	0231	Hen eggs in shell, fresh	2022	2022	1000 An	44000.00	E	Estimated value
QCL	Crops and livestock products	158	China, Taiwan Province of	5320	Producing Animals/Slaughtered	21111.01	Meat of cattle with the bone, fresh or chilled	2022	2022	An	40470.00	I	Imputed value
QCL	Crops and livestock products	158	China, Taiwan Province of	5321	Producing Animals/Slaughtered	21121	Meat of chickens, fresh or chilled	2022	2022	1000 An	382208.00	I	Imputed value
QCL	Crops and livestock products	158	China, Taiwan Province of	5320	Producing Animals/Slaughtered	21116	Meat of goat, fresh or chilled	2022	2022	An	49159.00	A	Official figure
QCL	Crops and livestock products	158	China, Taiwan Province of	5320	Producing Animals/Slaughtered	21113.01	Meat of pig with the bone, fresh or chilled	2022	2022	An	7881954.00	I	Imputed value
QCL	Crops and livestock products	158	China, Taiwan Province of	5318	Milk Animals	02211	Raw milk of cattle	2022	2022	An	64516.00	A	Official figure
QCL	Crops and livestock products	158	China, Taiwan Province of	5318	Milk Animals	02292	Raw milk of goats	2022	2022	An	33002.00	A	Official figure
QCL	Crops and livestock products	170	Colombia	5313	Laying	0231	Hen eggs in shell, fresh	2022	2022	1000 An	61511.00	A	Official figure
QCL	Crops and livestock products	170	Colombia	5320	Producing Animals/Slaughtered	21111.01	Meat of cattle with the bone, fresh or chilled	2022	2022	An	3107462.00	A	Official figure
QCL	Crops and livestock products	170	Colombia	5321	Producing Animals/Slaughtered	21121	Meat of chickens, fresh or chilled	2022	2022	1000 An	1070155.00	I	Imputed value
QCL	Crops and livestock products	170	Colombia	5320	Producing Animals/Slaughtered	21116	Meat of goat, fresh or chilled	2022	2022	An	25826.00	A	Official figure
QCL	Crops and livestock products	170	Colombia	5320	Producing Animals/Slaughtered	21113.01	Meat of pig with the bone, fresh or chilled	2022	2022	An	5542350.00	A	Official figure
QCL	Crops and livestock products	170	Colombia	5320	Producing Animals/Slaughtered	21115	Meat of sheep, fresh or chilled	2022	2022	An	37078.00	A	Official figure
QCL	Crops and livestock products	170	Colombia	5318	Milk Animals	02211	Raw milk of cattle	2022	2022	An	3505379.00	E	Estimated value
QCL	Crops and livestock products	174	Comoros	5313	Laying	0231	Hen eggs in shell, fresh	2022	2022	1000 An	203.00	I	Imputed value
QCL	Crops and livestock products	174	Comoros	5320	Producing Animals/Slaughtered	21111.01	Meat of cattle with the bone, fresh or chilled	2022	2022	An	11228.00	I	Imputed value
QCL	Crops and livestock products	174	Comoros	5321	Producing Animals/Slaughtered	21121	Meat of chickens, fresh or chilled	2022	2022	1000 An	734.00	I	Imputed value
QCL	Crops and livestock products	174	Comoros	5320	Producing Animals/Slaughtered	21116	Meat of goat, fresh or chilled	2022	2022	An	37561.00	I	Imputed value
QCL	Crops and livestock products	174	Comoros	5320	Producing Animals/Slaughtered	21115	Meat of sheep, fresh or chilled	2022	2022	An	6564.00	I	Imputed value
QCL	Crops and livestock products	174	Comoros	5318	Milk Animals	02211	Raw milk of cattle	2022	2022	An	9770.00	I	Imputed value
QCL	Crops and livestock products	178	Congo	5313	Laying	0231	Hen eggs in shell, fresh	2022	2022	1000 An	535.00	I	Imputed value
QCL	Crops and livestock products	178	Congo	5320	Producing Animals/Slaughtered	21111.01	Meat of cattle with the bone, fresh or chilled	2022	2022	An	33723.00	E	Estimated value
QCL	Crops and livestock products	178	Congo	5321	Producing Animals/Slaughtered	21121	Meat of chickens, fresh or chilled	2022	2022	1000 An	6827.00	E	Estimated value
QCL	Crops and livestock products	178	Congo	5320	Producing Animals/Slaughtered	21116	Meat of goat, fresh or chilled	2022	2022	An	101124.00	I	Imputed value
QCL	Crops and livestock products	178	Congo	5320	Producing Animals/Slaughtered	21113.01	Meat of pig with the bone, fresh or chilled	2022	2022	An	34123.00	E	Estimated value
QCL	Crops and livestock products	178	Congo	5320	Producing Animals/Slaughtered	21115	Meat of sheep, fresh or chilled	2022	2022	An	45855.00	I	Imputed value
QCL	Crops and livestock products	178	Congo	5318	Milk Animals	02211	Raw milk of cattle	2022	2022	An	3431.00	I	Imputed value
QCL	Crops and livestock products	184	Cook Islands	5313	Laying	0231	Hen eggs in shell, fresh	2022	2022	1000 An	6.00	E	Estimated value
QCL	Crops and livestock products	184	Cook Islands	5320	Producing Animals/Slaughtered	21111.01	Meat of cattle with the bone, fresh or chilled	2022	2022	An	26.00	E	Estimated value
QCL	Crops and livestock products	184	Cook Islands	5321	Producing Animals/Slaughtered	21121	Meat of chickens, fresh or chilled	2022	2022	1000 An	21.00	E	Estimated value
QCL	Crops and livestock products	184	Cook Islands	5320	Producing Animals/Slaughtered	21116	Meat of goat, fresh or chilled	2022	2022	An	61.00	E	Estimated value
QCL	Crops and livestock products	184	Cook Islands	5320	Producing Animals/Slaughtered	21113.01	Meat of pig with the bone, fresh or chilled	2022	2022	An	14000.00	E	Estimated value
QCL	Crops and livestock products	188	Costa Rica	5313	Laying	0231	Hen eggs in shell, fresh	2022	2022	1000 An	3296.00	I	Imputed value
QCL	Crops and livestock products	188	Costa Rica	5320	Producing Animals/Slaughtered	21111.01	Meat of cattle with the bone, fresh or chilled	2022	2022	An	388659.00	A	Official figure
QCL	Crops and livestock products	188	Costa Rica	5321	Producing Animals/Slaughtered	21121	Meat of chickens, fresh or chilled	2022	2022	1000 An	80668.00	I	Imputed value
QCL	Crops and livestock products	188	Costa Rica	5320	Producing Animals/Slaughtered	21116	Meat of goat, fresh or chilled	2022	2022	An	22277.00	I	Imputed value
QCL	Crops and livestock products	188	Costa Rica	5320	Producing Animals/Slaughtered	21113.01	Meat of pig with the bone, fresh or chilled	2022	2022	An	908431.00	I	Imputed value
QCL	Crops and livestock products	188	Costa Rica	5320	Producing Animals/Slaughtered	21115	Meat of sheep, fresh or chilled	2022	2022	An	999.00	E	Estimated value
QCL	Crops and livestock products	188	Costa Rica	5318	Milk Animals	02211	Raw milk of cattle	2022	2022	An	839259.00	E	Estimated value
QCL	Crops and livestock products	188	Costa Rica	5318	Milk Animals	02292	Raw milk of goats	2022	2022	An	67294.00	I	Imputed value
QCL	Crops and livestock products	384	Côte d'Ivoire	5313	Laying	0231	Hen eggs in shell, fresh	2022	2022	1000 An	5005.00	E	Estimated value
QCL	Crops and livestock products	384	Côte d'Ivoire	5320	Producing Animals/Slaughtered	21111.01	Meat of cattle with the bone, fresh or chilled	2022	2022	An	230359.00	I	Imputed value
QCL	Crops and livestock products	384	Côte d'Ivoire	5321	Producing Animals/Slaughtered	21121	Meat of chickens, fresh or chilled	2022	2022	1000 An	71027.00	I	Imputed value
QCL	Crops and livestock products	384	Côte d'Ivoire	5320	Producing Animals/Slaughtered	21116	Meat of goat, fresh or chilled	2022	2022	An	862110.00	I	Imputed value
QCL	Crops and livestock products	384	Côte d'Ivoire	5320	Producing Animals/Slaughtered	21113.01	Meat of pig with the bone, fresh or chilled	2022	2022	An	255567.00	I	Imputed value
QCL	Crops and livestock products	384	Côte d'Ivoire	5320	Producing Animals/Slaughtered	21115	Meat of sheep, fresh or chilled	2022	2022	An	637480.00	I	Imputed value
QCL	Crops and livestock products	384	Côte d'Ivoire	5318	Milk Animals	02211	Raw milk of cattle	2022	2022	An	314831.00	E	Estimated value
QCL	Crops and livestock products	191	Croatia	5320	Producing Animals/Slaughtered	21111.01	Meat of cattle with the bone, fresh or chilled	2022	2022	An	162500.00	A	Official figure
QCL	Crops and livestock products	191	Croatia	5321	Producing Animals/Slaughtered	21121	Meat of chickens, fresh or chilled	2022	2022	1000 An	39410.00	A	Official figure
QCL	Crops and livestock products	191	Croatia	5320	Producing Animals/Slaughtered	21116	Meat of goat, fresh or chilled	2022	2022	An	47000.00	A	Official figure
QCL	Crops and livestock products	191	Croatia	5320	Producing Animals/Slaughtered	21113.01	Meat of pig with the bone, fresh or chilled	2022	2022	An	1558500.00	A	Official figure
QCL	Crops and livestock products	191	Croatia	5320	Producing Animals/Slaughtered	21115	Meat of sheep, fresh or chilled	2022	2022	An	512200.00	A	Official figure
QCL	Crops and livestock products	191	Croatia	5318	Milk Animals	02211	Raw milk of cattle	2022	2022	An	79000.00	A	Official figure
QCL	Crops and livestock products	191	Croatia	5318	Milk Animals	02292	Raw milk of goats	2022	2022	An	63000.00	A	Official figure
QCL	Crops and livestock products	191	Croatia	5318	Milk Animals	02291	Raw milk of sheep	2022	2022	An	80000.00	A	Official figure
QCL	Crops and livestock products	192	Cuba	5313	Laying	0231	Hen eggs in shell, fresh	2022	2022	1000 An	9757.00	I	Imputed value
QCL	Crops and livestock products	192	Cuba	5320	Producing Animals/Slaughtered	21111.01	Meat of cattle with the bone, fresh or chilled	2022	2022	An	402100.00	A	Official figure
QCL	Crops and livestock products	192	Cuba	5321	Producing Animals/Slaughtered	21121	Meat of chickens, fresh or chilled	2022	2022	1000 An	15401.00	A	Official figure
QCL	Crops and livestock products	192	Cuba	5320	Producing Animals/Slaughtered	21116	Meat of goat, fresh or chilled	2022	2022	An	350000.00	E	Estimated value
QCL	Crops and livestock products	192	Cuba	5320	Producing Animals/Slaughtered	21113.01	Meat of pig with the bone, fresh or chilled	2022	2022	An	2914400.00	A	Official figure
QCL	Crops and livestock products	192	Cuba	5320	Producing Animals/Slaughtered	21115	Meat of sheep, fresh or chilled	2022	2022	An	650637.00	I	Imputed value
QCL	Crops and livestock products	192	Cuba	5318	Milk Animals	02211	Raw milk of cattle	2022	2022	An	328100.00	A	Official figure
QCL	Crops and livestock products	192	Cuba	5318	Milk Animals	02292	Raw milk of goats	2022	2022	An	13502.00	A	Official figure
QCL	Crops and livestock products	196	Cyprus	5320	Producing Animals/Slaughtered	21111.01	Meat of cattle with the bone, fresh or chilled	2022	2022	An	20840.00	A	Official figure
QCL	Crops and livestock products	196	Cyprus	5321	Producing Animals/Slaughtered	21121	Meat of chickens, fresh or chilled	2022	2022	1000 An	13556.00	A	Official figure
QCL	Crops and livestock products	196	Cyprus	5320	Producing Animals/Slaughtered	21116	Meat of goat, fresh or chilled	2022	2022	An	129730.00	A	Official figure
QCL	Crops and livestock products	196	Cyprus	5320	Producing Animals/Slaughtered	21113.01	Meat of pig with the bone, fresh or chilled	2022	2022	An	553470.00	A	Official figure
QCL	Crops and livestock products	196	Cyprus	5320	Producing Animals/Slaughtered	21115	Meat of sheep, fresh or chilled	2022	2022	An	190190.00	A	Official figure
QCL	Crops and livestock products	196	Cyprus	5318	Milk Animals	02211	Raw milk of cattle	2022	2022	An	38220.00	A	Official figure
QCL	Crops and livestock products	203	Czechia	5313	Laying	0231	Hen eggs in shell, fresh	2022	2022	1000 An	4975.00	A	Official figure
QCL	Crops and livestock products	203	Czechia	5320	Producing Animals/Slaughtered	21111.01	Meat of cattle with the bone, fresh or chilled	2022	2022	An	229800.00	A	Official figure
QCL	Crops and livestock products	203	Czechia	5321	Producing Animals/Slaughtered	21121	Meat of chickens, fresh or chilled	2022	2022	1000 An	118316.00	A	Official figure
QCL	Crops and livestock products	203	Czechia	5320	Producing Animals/Slaughtered	21116	Meat of goat, fresh or chilled	2022	2022	An	25990.00	A	Official figure
QCL	Crops and livestock products	203	Czechia	5320	Producing Animals/Slaughtered	21113.01	Meat of pig with the bone, fresh or chilled	2022	2022	An	2331040.00	A	Official figure
QCL	Crops and livestock products	203	Czechia	5320	Producing Animals/Slaughtered	21115	Meat of sheep, fresh or chilled	2022	2022	An	117920.00	A	Official figure
QCL	Crops and livestock products	203	Czechia	5318	Milk Animals	02211	Raw milk of cattle	2022	2022	An	356650.00	A	Official figure
QCL	Crops and livestock products	408	Democratic People's Republic of Korea	5313	Laying	0231	Hen eggs in shell, fresh	2022	2022	1000 An	15460.00	E	Estimated value
QCL	Crops and livestock products	408	Democratic People's Republic of Korea	5320	Producing Animals/Slaughtered	21111.01	Meat of cattle with the bone, fresh or chilled	2022	2022	An	137096.00	I	Imputed value
QCL	Crops and livestock products	408	Democratic People's Republic of Korea	5321	Producing Animals/Slaughtered	21121	Meat of chickens, fresh or chilled	2022	2022	1000 An	9892.00	I	Imputed value
QCL	Crops and livestock products	408	Democratic People's Republic of Korea	5320	Producing Animals/Slaughtered	21116	Meat of goat, fresh or chilled	2022	2022	An	953900.00	I	Imputed value
QCL	Crops and livestock products	408	Democratic People's Republic of Korea	5320	Producing Animals/Slaughtered	21113.01	Meat of pig with the bone, fresh or chilled	2022	2022	An	2250466.00	I	Imputed value
QCL	Crops and livestock products	408	Democratic People's Republic of Korea	5320	Producing Animals/Slaughtered	21115	Meat of sheep, fresh or chilled	2022	2022	An	68027.00	I	Imputed value
QCL	Crops and livestock products	408	Democratic People's Republic of Korea	5318	Milk Animals	02211	Raw milk of cattle	2022	2022	An	35849.00	I	Imputed value
QCL	Crops and livestock products	180	Democratic Republic of the Congo	5313	Laying	0231	Hen eggs in shell, fresh	2022	2022	1000 An	2900.00	E	Estimated value
QCL	Crops and livestock products	180	Democratic Republic of the Congo	5320	Producing Animals/Slaughtered	21111.01	Meat of cattle with the bone, fresh or chilled	2022	2022	An	140381.00	I	Imputed value
QCL	Crops and livestock products	180	Democratic Republic of the Congo	5321	Producing Animals/Slaughtered	21121	Meat of chickens, fresh or chilled	2022	2022	1000 An	16061.00	I	Imputed value
QCL	Crops and livestock products	180	Democratic Republic of the Congo	5320	Producing Animals/Slaughtered	21116	Meat of goat, fresh or chilled	2022	2022	An	1602945.00	I	Imputed value
QCL	Crops and livestock products	180	Democratic Republic of the Congo	5320	Producing Animals/Slaughtered	21113.01	Meat of pig with the bone, fresh or chilled	2022	2022	An	572528.00	I	Imputed value
QCL	Crops and livestock products	180	Democratic Republic of the Congo	5320	Producing Animals/Slaughtered	21115	Meat of sheep, fresh or chilled	2022	2022	An	284666.00	I	Imputed value
QCL	Crops and livestock products	180	Democratic Republic of the Congo	5318	Milk Animals	02211	Raw milk of cattle	2022	2022	An	10309.00	I	Imputed value
QCL	Crops and livestock products	208	Denmark	5320	Producing Animals/Slaughtered	21111.01	Meat of cattle with the bone, fresh or chilled	2022	2022	An	450570.00	A	Official figure
QCL	Crops and livestock products	208	Denmark	5321	Producing Animals/Slaughtered	21121	Meat of chickens, fresh or chilled	2022	2022	1000 An	97802.00	A	Official figure
QCL	Crops and livestock products	208	Denmark	5320	Producing Animals/Slaughtered	21116	Meat of goat, fresh or chilled	2022	2022	An	0.00	A	Official figure
QCL	Crops and livestock products	208	Denmark	5320	Producing Animals/Slaughtered	21113.01	Meat of pig with the bone, fresh or chilled	2022	2022	An	17792380.00	A	Official figure
QCL	Crops and livestock products	208	Denmark	5320	Producing Animals/Slaughtered	21115	Meat of sheep, fresh or chilled	2022	2022	An	64810.00	A	Official figure
QCL	Crops and livestock products	208	Denmark	5318	Milk Animals	02211	Raw milk of cattle	2022	2022	An	556000.00	A	Official figure
QCL	Crops and livestock products	262	Djibouti	5320	Producing Animals/Slaughtered	21111.01	Meat of cattle with the bone, fresh or chilled	2022	2022	An	57258.00	E	Estimated value
QCL	Crops and livestock products	262	Djibouti	5320	Producing Animals/Slaughtered	21116	Meat of goat, fresh or chilled	2022	2022	An	183470.00	I	Imputed value
QCL	Crops and livestock products	262	Djibouti	5320	Producing Animals/Slaughtered	21115	Meat of sheep, fresh or chilled	2022	2022	An	215259.00	I	Imputed value
QCL	Crops and livestock products	262	Djibouti	5318	Milk Animals	02211	Raw milk of cattle	2022	2022	An	25438.00	I	Imputed value
QCL	Crops and livestock products	212	Dominica	5313	Laying	0231	Hen eggs in shell, fresh	2022	2022	1000 An	70.00	I	Imputed value
QCL	Crops and livestock products	212	Dominica	5320	Producing Animals/Slaughtered	21111.01	Meat of cattle with the bone, fresh or chilled	2022	2022	An	3072.00	I	Imputed value
QCL	Crops and livestock products	212	Dominica	5321	Producing Animals/Slaughtered	21121	Meat of chickens, fresh or chilled	2022	2022	1000 An	371.00	I	Imputed value
QCL	Crops and livestock products	212	Dominica	5320	Producing Animals/Slaughtered	21116	Meat of goat, fresh or chilled	2022	2022	An	3395.00	I	Imputed value
QCL	Crops and livestock products	212	Dominica	5320	Producing Animals/Slaughtered	21113.01	Meat of pig with the bone, fresh or chilled	2022	2022	An	7043.00	I	Imputed value
QCL	Crops and livestock products	212	Dominica	5320	Producing Animals/Slaughtered	21115	Meat of sheep, fresh or chilled	2022	2022	An	1860.00	E	Estimated value
QCL	Crops and livestock products	212	Dominica	5318	Milk Animals	02211	Raw milk of cattle	2022	2022	An	7489.00	I	Imputed value
QCL	Crops and livestock products	214	Dominican Republic	5313	Laying	0231	Hen eggs in shell, fresh	2022	2022	1000 An	16404.00	E	Estimated value
QCL	Crops and livestock products	214	Dominican Republic	5320	Producing Animals/Slaughtered	21111.01	Meat of cattle with the bone, fresh or chilled	2022	2022	An	493112.00	I	Imputed value
QCL	Crops and livestock products	214	Dominican Republic	5321	Producing Animals/Slaughtered	21121	Meat of chickens, fresh or chilled	2022	2022	1000 An	201400.00	I	Imputed value
QCL	Crops and livestock products	214	Dominican Republic	5320	Producing Animals/Slaughtered	21116	Meat of goat, fresh or chilled	2022	2022	An	75691.00	I	Imputed value
QCL	Crops and livestock products	214	Dominican Republic	5320	Producing Animals/Slaughtered	21113.01	Meat of pig with the bone, fresh or chilled	2022	2022	An	1300000.00	E	Estimated value
QCL	Crops and livestock products	214	Dominican Republic	5320	Producing Animals/Slaughtered	21115	Meat of sheep, fresh or chilled	2022	2022	An	75883.00	I	Imputed value
QCL	Crops and livestock products	214	Dominican Republic	5318	Milk Animals	02211	Raw milk of cattle	2022	2022	An	572222.00	E	Estimated value
QCL	Crops and livestock products	218	Ecuador	5313	Laying	0231	Hen eggs in shell, fresh	2022	2022	1000 An	10845.00	A	Official figure
QCL	Crops and livestock products	218	Ecuador	5320	Producing Animals/Slaughtered	21111.01	Meat of cattle with the bone, fresh or chilled	2022	2022	An	1010842.00	I	Imputed value
QCL	Crops and livestock products	218	Ecuador	5321	Producing Animals/Slaughtered	21121	Meat of chickens, fresh or chilled	2022	2022	1000 An	244616.00	E	Estimated value
QCL	Crops and livestock products	218	Ecuador	5320	Producing Animals/Slaughtered	21116	Meat of goat, fresh or chilled	2022	2022	An	8101.00	E	Estimated value
QCL	Crops and livestock products	218	Ecuador	5320	Producing Animals/Slaughtered	21113.01	Meat of pig with the bone, fresh or chilled	2022	2022	An	1802870.00	I	Imputed value
QCL	Crops and livestock products	218	Ecuador	5320	Producing Animals/Slaughtered	21115	Meat of sheep, fresh or chilled	2022	2022	An	488876.00	I	Imputed value
QCL	Crops and livestock products	218	Ecuador	5318	Milk Animals	02211	Raw milk of cattle	2022	2022	An	815065.00	A	Official figure
QCL	Crops and livestock products	218	Ecuador	5318	Milk Animals	02292	Raw milk of goats	2022	2022	An	15152.00	I	Imputed value
QCL	Crops and livestock products	218	Ecuador	5318	Milk Animals	02291	Raw milk of sheep	2022	2022	An	111678.00	I	Imputed value
QCL	Crops and livestock products	818	Egypt	5313	Laying	0231	Hen eggs in shell, fresh	2022	2022	1000 An	34991.00	E	Estimated value
QCL	Crops and livestock products	818	Egypt	5320	Producing Animals/Slaughtered	21111.01	Meat of cattle with the bone, fresh or chilled	2022	2022	An	1270583.00	I	Imputed value
QCL	Crops and livestock products	818	Egypt	5321	Producing Animals/Slaughtered	21121	Meat of chickens, fresh or chilled	2022	2022	1000 An	1710320.00	I	Imputed value
QCL	Crops and livestock products	818	Egypt	5320	Producing Animals/Slaughtered	21116	Meat of goat, fresh or chilled	2022	2022	An	642667.00	E	Estimated value
QCL	Crops and livestock products	818	Egypt	5320	Producing Animals/Slaughtered	21113.01	Meat of pig with the bone, fresh or chilled	2022	2022	An	31667.00	E	Estimated value
QCL	Crops and livestock products	818	Egypt	5320	Producing Animals/Slaughtered	21115	Meat of sheep, fresh or chilled	2022	2022	An	1253000.00	I	Imputed value
QCL	Crops and livestock products	818	Egypt	5318	Milk Animals	02211	Raw milk of cattle	2022	2022	An	1674306.00	E	Estimated value
QCL	Crops and livestock products	818	Egypt	5318	Milk Animals	02292	Raw milk of goats	2022	2022	An	700000.00	E	Estimated value
QCL	Crops and livestock products	818	Egypt	5318	Milk Animals	02291	Raw milk of sheep	2022	2022	An	1541235.00	E	Estimated value
QCL	Crops and livestock products	222	El Salvador	5313	Laying	0231	Hen eggs in shell, fresh	2022	2022	1000 An	6678.00	I	Imputed value
QCL	Crops and livestock products	222	El Salvador	5320	Producing Animals/Slaughtered	21111.01	Meat of cattle with the bone, fresh or chilled	2022	2022	An	112031.00	I	Imputed value
QCL	Crops and livestock products	222	El Salvador	5321	Producing Animals/Slaughtered	21121	Meat of chickens, fresh or chilled	2022	2022	1000 An	124297.00	E	Estimated value
QCL	Crops and livestock products	222	El Salvador	5320	Producing Animals/Slaughtered	21116	Meat of goat, fresh or chilled	2022	2022	An	5434.00	E	Estimated value
QCL	Crops and livestock products	222	El Salvador	5320	Producing Animals/Slaughtered	21113.01	Meat of pig with the bone, fresh or chilled	2022	2022	An	98041.00	I	Imputed value
QCL	Crops and livestock products	222	El Salvador	5320	Producing Animals/Slaughtered	21115	Meat of sheep, fresh or chilled	2022	2022	An	2504.00	E	Estimated value
QCL	Crops and livestock products	222	El Salvador	5318	Milk Animals	02211	Raw milk of cattle	2022	2022	An	346038.00	E	Estimated value
QCL	Crops and livestock products	226	Equatorial Guinea	5313	Laying	0231	Hen eggs in shell, fresh	2022	2022	1000 An	68.00	I	Imputed value
QCL	Crops and livestock products	226	Equatorial Guinea	5320	Producing Animals/Slaughtered	21111.01	Meat of cattle with the bone, fresh or chilled	2022	2022	An	442.00	I	Imputed value
QCL	Crops and livestock products	226	Equatorial Guinea	5321	Producing Animals/Slaughtered	21121	Meat of chickens, fresh or chilled	2022	2022	1000 An	322.00	E	Estimated value
QCL	Crops and livestock products	226	Equatorial Guinea	5320	Producing Animals/Slaughtered	21116	Meat of goat, fresh or chilled	2022	2022	An	4432.00	E	Estimated value
QCL	Crops and livestock products	226	Equatorial Guinea	5320	Producing Animals/Slaughtered	21113.01	Meat of pig with the bone, fresh or chilled	2022	2022	An	3898.00	E	Estimated value
QCL	Crops and livestock products	226	Equatorial Guinea	5320	Producing Animals/Slaughtered	21115	Meat of sheep, fresh or chilled	2022	2022	An	9779.00	I	Imputed value
QCL	Crops and livestock products	232	Eritrea	5313	Laying	0231	Hen eggs in shell, fresh	2022	2022	1000 An	560.00	I	Imputed value
QCL	Crops and livestock products	232	Eritrea	5320	Producing Animals/Slaughtered	21111.01	Meat of cattle with the bone, fresh or chilled	2022	2022	An	248299.00	E	Estimated value
QCL	Crops and livestock products	232	Eritrea	5321	Producing Animals/Slaughtered	21121	Meat of chickens, fresh or chilled	2022	2022	1000 An	1501.00	E	Estimated value
QCL	Crops and livestock products	232	Eritrea	5320	Producing Animals/Slaughtered	21116	Meat of goat, fresh or chilled	2022	2022	An	741749.00	I	Imputed value
QCL	Crops and livestock products	232	Eritrea	5320	Producing Animals/Slaughtered	21115	Meat of sheep, fresh or chilled	2022	2022	An	672109.00	I	Imputed value
QCL	Crops and livestock products	232	Eritrea	5318	Milk Animals	02211	Raw milk of cattle	2022	2022	An	720000.00	E	Estimated value
QCL	Crops and livestock products	232	Eritrea	5318	Milk Animals	02292	Raw milk of goats	2022	2022	An	185396.00	I	Imputed value
QCL	Crops and livestock products	232	Eritrea	5318	Milk Animals	02291	Raw milk of sheep	2022	2022	An	234865.00	I	Imputed value
QCL	Crops and livestock products	233	Estonia	5313	Laying	0231	Hen eggs in shell, fresh	2022	2022	1000 An	556.00	A	Official figure
QCL	Crops and livestock products	233	Estonia	5320	Producing Animals/Slaughtered	21111.01	Meat of cattle with the bone, fresh or chilled	2022	2022	An	34430.00	A	Official figure
QCL	Crops and livestock products	233	Estonia	5320	Producing Animals/Slaughtered	21116	Meat of goat, fresh or chilled	2022	2022	An	510.00	A	Official figure
QCL	Crops and livestock products	233	Estonia	5320	Producing Animals/Slaughtered	21113.01	Meat of pig with the bone, fresh or chilled	2022	2022	An	506240.00	A	Official figure
QCL	Crops and livestock products	233	Estonia	5320	Producing Animals/Slaughtered	21115	Meat of sheep, fresh or chilled	2022	2022	An	14160.00	A	Official figure
QCL	Crops and livestock products	233	Estonia	5318	Milk Animals	02211	Raw milk of cattle	2022	2022	An	83740.00	A	Official figure
QCL	Crops and livestock products	748	Eswatini	5313	Laying	0231	Hen eggs in shell, fresh	2022	2022	1000 An	182.00	I	Imputed value
QCL	Crops and livestock products	748	Eswatini	5320	Producing Animals/Slaughtered	21111.01	Meat of cattle with the bone, fresh or chilled	2022	2022	An	73505.00	E	Estimated value
QCL	Crops and livestock products	748	Eswatini	5321	Producing Animals/Slaughtered	21121	Meat of chickens, fresh or chilled	2022	2022	1000 An	5630.00	E	Estimated value
QCL	Crops and livestock products	748	Eswatini	5320	Producing Animals/Slaughtered	21116	Meat of goat, fresh or chilled	2022	2022	An	89170.00	E	Estimated value
QCL	Crops and livestock products	748	Eswatini	5320	Producing Animals/Slaughtered	21113.01	Meat of pig with the bone, fresh or chilled	2022	2022	An	28133.00	E	Estimated value
QCL	Crops and livestock products	748	Eswatini	5320	Producing Animals/Slaughtered	21115	Meat of sheep, fresh or chilled	2022	2022	An	34871.00	E	Estimated value
QCL	Crops and livestock products	748	Eswatini	5318	Milk Animals	02211	Raw milk of cattle	2022	2022	An	134283.00	I	Imputed value
QCL	Crops and livestock products	231	Ethiopia	5313	Laying	0231	Hen eggs in shell, fresh	2022	2022	1000 An	10366.00	E	Estimated value
QCL	Crops and livestock products	231	Ethiopia	5320	Producing Animals/Slaughtered	21111.01	Meat of cattle with the bone, fresh or chilled	2022	2022	An	3865289.00	I	Imputed value
QCL	Crops and livestock products	231	Ethiopia	5321	Producing Animals/Slaughtered	21121	Meat of chickens, fresh or chilled	2022	2022	1000 An	61694.00	I	Imputed value
QCL	Crops and livestock products	231	Ethiopia	5320	Producing Animals/Slaughtered	21116	Meat of goat, fresh or chilled	2022	2022	An	16360502.00	E	Estimated value
QCL	Crops and livestock products	231	Ethiopia	5320	Producing Animals/Slaughtered	21113.01	Meat of pig with the bone, fresh or chilled	2022	2022	An	42374.00	E	Estimated value
QCL	Crops and livestock products	231	Ethiopia	5320	Producing Animals/Slaughtered	21115	Meat of sheep, fresh or chilled	2022	2022	An	10492142.00	I	Imputed value
QCL	Crops and livestock products	231	Ethiopia	5318	Milk Animals	02211	Raw milk of cattle	2022	2022	An	9054213.00	I	Imputed value
QCL	Crops and livestock products	231	Ethiopia	5318	Milk Animals	02292	Raw milk of goats	2022	2022	An	1628844.00	I	Imputed value
QCL	Crops and livestock products	231	Ethiopia	5318	Milk Animals	02291	Raw milk of sheep	2022	2022	An	2807163.00	I	Imputed value
QCL	Crops and livestock products	234	Faroe Islands	5320	Producing Animals/Slaughtered	21111.01	Meat of cattle with the bone, fresh or chilled	2022	2022	An	334.00	A	Official figure
QCL	Crops and livestock products	234	Faroe Islands	5320	Producing Animals/Slaughtered	21115	Meat of sheep, fresh or chilled	2022	2022	An	53664.00	E	Estimated value
QCL	Crops and livestock products	234	Faroe Islands	5318	Milk Animals	02211	Raw milk of cattle	2022	2022	An	741.00	A	Official figure
QCL	Crops and livestock products	242	Fiji	5313	Laying	0231	Hen eggs in shell, fresh	2022	2022	1000 An	584.00	A	Official figure
QCL	Crops and livestock products	242	Fiji	5320	Producing Animals/Slaughtered	21111.01	Meat of cattle with the bone, fresh or chilled	2022	2022	An	17497.00	A	Official figure
QCL	Crops and livestock products	242	Fiji	5321	Producing Animals/Slaughtered	21121	Meat of chickens, fresh or chilled	2022	2022	1000 An	13599.00	I	Imputed value
QCL	Crops and livestock products	242	Fiji	5320	Producing Animals/Slaughtered	21116	Meat of goat, fresh or chilled	2022	2022	An	18213.00	I	Imputed value
QCL	Crops and livestock products	242	Fiji	5320	Producing Animals/Slaughtered	21113.01	Meat of pig with the bone, fresh or chilled	2022	2022	An	91407.00	I	Imputed value
QCL	Crops and livestock products	242	Fiji	5320	Producing Animals/Slaughtered	21115	Meat of sheep, fresh or chilled	2022	2022	An	6979.00	A	Official figure
QCL	Crops and livestock products	242	Fiji	5318	Milk Animals	02211	Raw milk of cattle	2022	2022	An	33390.00	A	Official figure
QCL	Crops and livestock products	246	Finland	5313	Laying	0231	Hen eggs in shell, fresh	2022	2022	1000 An	4463.00	A	Official figure
QCL	Crops and livestock products	246	Finland	5320	Producing Animals/Slaughtered	21111.01	Meat of cattle with the bone, fresh or chilled	2022	2022	An	259590.00	A	Official figure
QCL	Crops and livestock products	246	Finland	5321	Producing Animals/Slaughtered	21121	Meat of chickens, fresh or chilled	2022	2022	1000 An	81278.00	A	Official figure
QCL	Crops and livestock products	246	Finland	5320	Producing Animals/Slaughtered	21116	Meat of goat, fresh or chilled	2022	2022	An	0.00	A	Official figure
QCL	Crops and livestock products	246	Finland	5320	Producing Animals/Slaughtered	21113.01	Meat of pig with the bone, fresh or chilled	2022	2022	An	1861920.00	A	Official figure
QCL	Crops and livestock products	246	Finland	5320	Producing Animals/Slaughtered	21115	Meat of sheep, fresh or chilled	2022	2022	An	63810.00	A	Official figure
QCL	Crops and livestock products	246	Finland	5318	Milk Animals	02211	Raw milk of cattle	2022	2022	An	243170.00	A	Official figure
QCL	Crops and livestock products	250	France	5313	Laying	0231	Hen eggs in shell, fresh	2022	2022	1000 An	65700.00	A	Official figure
QCL	Crops and livestock products	250	France	5320	Producing Animals/Slaughtered	21111.01	Meat of cattle with the bone, fresh or chilled	2022	2022	An	4260340.00	A	Official figure
QCL	Crops and livestock products	250	France	5321	Producing Animals/Slaughtered	21121	Meat of chickens, fresh or chilled	2022	2022	1000 An	734321.00	A	Official figure
QCL	Crops and livestock products	250	France	5320	Producing Animals/Slaughtered	21116	Meat of goat, fresh or chilled	2022	2022	An	649390.00	A	Official figure
QCL	Crops and livestock products	250	France	5320	Producing Animals/Slaughtered	21113.01	Meat of pig with the bone, fresh or chilled	2022	2022	An	22975000.00	A	Official figure
QCL	Crops and livestock products	250	France	5320	Producing Animals/Slaughtered	21115	Meat of sheep, fresh or chilled	2022	2022	An	4055280.00	A	Official figure
QCL	Crops and livestock products	250	France	5318	Milk Animals	02211	Raw milk of cattle	2022	2022	An	3230860.00	A	Official figure
QCL	Crops and livestock products	250	France	5318	Milk Animals	02292	Raw milk of goats	2022	2022	An	1209280.00	A	Official figure
QCL	Crops and livestock products	250	France	5318	Milk Animals	02291	Raw milk of sheep	2022	2022	An	1620460.00	A	Official figure
QCL	Crops and livestock products	258	French Polynesia	5313	Laying	0231	Hen eggs in shell, fresh	2022	2022	1000 An	156.00	I	Imputed value
QCL	Crops and livestock products	258	French Polynesia	5320	Producing Animals/Slaughtered	21111.01	Meat of cattle with the bone, fresh or chilled	2022	2022	An	819.00	I	Imputed value
QCL	Crops and livestock products	258	French Polynesia	5321	Producing Animals/Slaughtered	21121	Meat of chickens, fresh or chilled	2022	2022	1000 An	667.00	E	Estimated value
QCL	Crops and livestock products	258	French Polynesia	5320	Producing Animals/Slaughtered	21116	Meat of goat, fresh or chilled	2022	2022	An	4734.00	I	Imputed value
QCL	Crops and livestock products	258	French Polynesia	5320	Producing Animals/Slaughtered	21113.01	Meat of pig with the bone, fresh or chilled	2022	2022	An	27370.00	I	Imputed value
QCL	Crops and livestock products	258	French Polynesia	5320	Producing Animals/Slaughtered	21115	Meat of sheep, fresh or chilled	2022	2022	An	201.00	I	Imputed value
QCL	Crops and livestock products	258	French Polynesia	5318	Milk Animals	02211	Raw milk of cattle	2022	2022	An	466.00	E	Estimated value
QCL	Crops and livestock products	266	Gabon	5313	Laying	0231	Hen eggs in shell, fresh	2022	2022	1000 An	677.00	I	Imputed value
QCL	Crops and livestock products	266	Gabon	5320	Producing Animals/Slaughtered	21111.01	Meat of cattle with the bone, fresh or chilled	2022	2022	An	7483.00	E	Estimated value
QCL	Crops and livestock products	266	Gabon	5321	Producing Animals/Slaughtered	21121	Meat of chickens, fresh or chilled	2022	2022	1000 An	5177.00	I	Imputed value
QCL	Crops and livestock products	266	Gabon	5320	Producing Animals/Slaughtered	21116	Meat of goat, fresh or chilled	2022	2022	An	34633.00	E	Estimated value
QCL	Crops and livestock products	266	Gabon	5320	Producing Animals/Slaughtered	21113.01	Meat of pig with the bone, fresh or chilled	2022	2022	An	118723.00	I	Imputed value
QCL	Crops and livestock products	266	Gabon	5320	Producing Animals/Slaughtered	21115	Meat of sheep, fresh or chilled	2022	2022	An	69127.00	E	Estimated value
QCL	Crops and livestock products	266	Gabon	5318	Milk Animals	02211	Raw milk of cattle	2022	2022	An	8159.00	I	Imputed value
QCL	Crops and livestock products	270	Gambia	5313	Laying	0231	Hen eggs in shell, fresh	2022	2022	1000 An	230.00	I	Imputed value
QCL	Crops and livestock products	270	Gambia	5320	Producing Animals/Slaughtered	21111.01	Meat of cattle with the bone, fresh or chilled	2022	2022	An	20078.00	I	Imputed value
QCL	Crops and livestock products	270	Gambia	5321	Producing Animals/Slaughtered	21121	Meat of chickens, fresh or chilled	2022	2022	1000 An	1248.00	E	Estimated value
QCL	Crops and livestock products	270	Gambia	5320	Producing Animals/Slaughtered	21116	Meat of goat, fresh or chilled	2022	2022	An	95994.00	I	Imputed value
QCL	Crops and livestock products	270	Gambia	5320	Producing Animals/Slaughtered	21113.01	Meat of pig with the bone, fresh or chilled	2022	2022	An	13833.00	E	Estimated value
QCL	Crops and livestock products	270	Gambia	5320	Producing Animals/Slaughtered	21115	Meat of sheep, fresh or chilled	2022	2022	An	62376.00	I	Imputed value
QCL	Crops and livestock products	270	Gambia	5318	Milk Animals	02211	Raw milk of cattle	2022	2022	An	37516.00	I	Imputed value
QCL	Crops and livestock products	268	Georgia	5313	Laying	0231	Hen eggs in shell, fresh	2022	2022	1000 An	3057.00	I	Imputed value
QCL	Crops and livestock products	268	Georgia	5320	Producing Animals/Slaughtered	21111.01	Meat of cattle with the bone, fresh or chilled	2022	2022	An	216907.00	I	Imputed value
QCL	Crops and livestock products	268	Georgia	5321	Producing Animals/Slaughtered	21121	Meat of chickens, fresh or chilled	2022	2022	1000 An	15363.00	I	Imputed value
QCL	Crops and livestock products	268	Georgia	5320	Producing Animals/Slaughtered	21116	Meat of goat, fresh or chilled	2022	2022	An	0.00	M	Missing value (data cannot exist, not applicable)
QCL	Crops and livestock products	268	Georgia	5320	Producing Animals/Slaughtered	21113.01	Meat of pig with the bone, fresh or chilled	2022	2022	An	591387.00	E	Estimated value
QCL	Crops and livestock products	268	Georgia	5320	Producing Animals/Slaughtered	21115	Meat of sheep, fresh or chilled	2022	2022	An	212727.00	E	Estimated value
QCL	Crops and livestock products	268	Georgia	5318	Milk Animals	02211	Raw milk of cattle	2022	2022	An	451700.00	A	Official figure
QCL	Crops and livestock products	268	Georgia	5318	Milk Animals	02292	Raw milk of goats	2022	2022	An	35100.00	A	Official figure
QCL	Crops and livestock products	268	Georgia	5318	Milk Animals	02291	Raw milk of sheep	2022	2022	An	660300.00	A	Official figure
QCL	Crops and livestock products	276	Germany	5313	Laying	0231	Hen eggs in shell, fresh	2022	2022	1000 An	50400.00	A	Official figure
QCL	Crops and livestock products	276	Germany	5320	Producing Animals/Slaughtered	21111.01	Meat of cattle with the bone, fresh or chilled	2022	2022	An	3022510.00	A	Official figure
QCL	Crops and livestock products	276	Germany	5321	Producing Animals/Slaughtered	21121	Meat of chickens, fresh or chilled	2022	2022	1000 An	631051.00	A	Official figure
QCL	Crops and livestock products	276	Germany	5320	Producing Animals/Slaughtered	21116	Meat of goat, fresh or chilled	2022	2022	An	25020.00	A	Official figure
QCL	Crops and livestock products	276	Germany	5320	Producing Animals/Slaughtered	21113.01	Meat of pig with the bone, fresh or chilled	2022	2022	An	47169090.00	A	Official figure
QCL	Crops and livestock products	276	Germany	5320	Producing Animals/Slaughtered	21115	Meat of sheep, fresh or chilled	2022	2022	An	1549000.00	A	Official figure
QCL	Crops and livestock products	276	Germany	5318	Milk Animals	02211	Raw milk of cattle	2022	2022	An	3809720.00	A	Official figure
QCL	Crops and livestock products	276	Germany	5318	Milk Animals	02291	Raw milk of sheep	2022	2022	An	13400.00	A	Official figure
QCL	Crops and livestock products	288	Ghana	5313	Laying	0231	Hen eggs in shell, fresh	2022	2022	1000 An	18999.00	E	Estimated value
QCL	Crops and livestock products	288	Ghana	5320	Producing Animals/Slaughtered	21111.01	Meat of cattle with the bone, fresh or chilled	2022	2022	An	290000.00	E	Estimated value
QCL	Crops and livestock products	288	Ghana	5321	Producing Animals/Slaughtered	21121	Meat of chickens, fresh or chilled	2022	2022	1000 An	91049.00	I	Imputed value
QCL	Crops and livestock products	288	Ghana	5320	Producing Animals/Slaughtered	21116	Meat of goat, fresh or chilled	2022	2022	An	1939059.00	I	Imputed value
QCL	Crops and livestock products	288	Ghana	5320	Producing Animals/Slaughtered	21113.01	Meat of pig with the bone, fresh or chilled	2022	2022	An	671247.00	I	Imputed value
QCL	Crops and livestock products	288	Ghana	5320	Producing Animals/Slaughtered	21115	Meat of sheep, fresh or chilled	2022	2022	An	1207251.00	I	Imputed value
QCL	Crops and livestock products	288	Ghana	5318	Milk Animals	02211	Raw milk of cattle	2022	2022	An	382102.00	I	Imputed value
QCL	Crops and livestock products	300	Greece	5320	Producing Animals/Slaughtered	21111.01	Meat of cattle with the bone, fresh or chilled	2022	2022	An	147730.00	A	Official figure
QCL	Crops and livestock products	300	Greece	5321	Producing Animals/Slaughtered	21121	Meat of chickens, fresh or chilled	2022	2022	1000 An	147097.00	A	Official figure
QCL	Crops and livestock products	300	Greece	5320	Producing Animals/Slaughtered	21116	Meat of goat, fresh or chilled	2022	2022	An	2082370.00	A	Official figure
QCL	Crops and livestock products	300	Greece	5320	Producing Animals/Slaughtered	21113.01	Meat of pig with the bone, fresh or chilled	2022	2022	An	1268910.00	A	Official figure
QCL	Crops and livestock products	300	Greece	5320	Producing Animals/Slaughtered	21115	Meat of sheep, fresh or chilled	2022	2022	An	5150920.00	A	Official figure
QCL	Crops and livestock products	300	Greece	5318	Milk Animals	02211	Raw milk of cattle	2022	2022	An	80500.00	A	Official figure
QCL	Crops and livestock products	300	Greece	5318	Milk Animals	02292	Raw milk of goats	2022	2022	An	2268100.00	A	Official figure
QCL	Crops and livestock products	300	Greece	5318	Milk Animals	02291	Raw milk of sheep	2022	2022	An	5420700.00	A	Official figure
QCL	Crops and livestock products	308	Grenada	5313	Laying	0231	Hen eggs in shell, fresh	2022	2022	1000 An	154.00	I	Imputed value
QCL	Crops and livestock products	308	Grenada	5320	Producing Animals/Slaughtered	21111.01	Meat of cattle with the bone, fresh or chilled	2022	2022	An	866.00	I	Imputed value
QCL	Crops and livestock products	308	Grenada	5321	Producing Animals/Slaughtered	21121	Meat of chickens, fresh or chilled	2022	2022	1000 An	371.00	E	Estimated value
QCL	Crops and livestock products	308	Grenada	5320	Producing Animals/Slaughtered	21116	Meat of goat, fresh or chilled	2022	2022	An	2171.00	E	Estimated value
QCL	Crops and livestock products	308	Grenada	5320	Producing Animals/Slaughtered	21113.01	Meat of pig with the bone, fresh or chilled	2022	2022	An	3315.00	I	Imputed value
QCL	Crops and livestock products	308	Grenada	5320	Producing Animals/Slaughtered	21115	Meat of sheep, fresh or chilled	2022	2022	An	4689.00	E	Estimated value
QCL	Crops and livestock products	308	Grenada	5318	Milk Animals	02211	Raw milk of cattle	2022	2022	An	688.00	I	Imputed value
QCL	Crops and livestock products	320	Guatemala	5313	Laying	0231	Hen eggs in shell, fresh	2022	2022	1000 An	19230.00	E	Estimated value
QCL	Crops and livestock products	320	Guatemala	5320	Producing Animals/Slaughtered	21111.01	Meat of cattle with the bone, fresh or chilled	2022	2022	An	1170139.00	I	Imputed value
QCL	Crops and livestock products	320	Guatemala	5321	Producing Animals/Slaughtered	21121	Meat of chickens, fresh or chilled	2022	2022	1000 An	237235.00	I	Imputed value
QCL	Crops and livestock products	320	Guatemala	5320	Producing Animals/Slaughtered	21116	Meat of goat, fresh or chilled	2022	2022	An	13379.00	E	Estimated value
QCL	Crops and livestock products	320	Guatemala	5320	Producing Animals/Slaughtered	21113.01	Meat of pig with the bone, fresh or chilled	2022	2022	An	408752.00	E	Estimated value
QCL	Crops and livestock products	320	Guatemala	5320	Producing Animals/Slaughtered	21115	Meat of sheep, fresh or chilled	2022	2022	An	135651.00	I	Imputed value
QCL	Crops and livestock products	320	Guatemala	5318	Milk Animals	02211	Raw milk of cattle	2022	2022	An	721634.00	I	Imputed value
QCL	Crops and livestock products	320	Guatemala	5318	Milk Animals	02292	Raw milk of goats	2022	2022	An	14321.00	I	Imputed value
QCL	Crops and livestock products	324	Guinea	5313	Laying	0231	Hen eggs in shell, fresh	2022	2022	1000 An	7595.00	E	Estimated value
QCL	Crops and livestock products	324	Guinea	5320	Producing Animals/Slaughtered	21111.01	Meat of cattle with the bone, fresh or chilled	2022	2022	An	652000.00	A	Official figure
QCL	Crops and livestock products	324	Guinea	5321	Producing Animals/Slaughtered	21121	Meat of chickens, fresh or chilled	2022	2022	1000 An	10942.00	E	Estimated value
QCL	Crops and livestock products	324	Guinea	5320	Producing Animals/Slaughtered	21116	Meat of goat, fresh or chilled	2022	2022	An	969000.00	A	Official figure
QCL	Crops and livestock products	324	Guinea	5320	Producing Animals/Slaughtered	21113.01	Meat of pig with the bone, fresh or chilled	2022	2022	An	99000.00	A	Official figure
QCL	Crops and livestock products	324	Guinea	5320	Producing Animals/Slaughtered	21115	Meat of sheep, fresh or chilled	2022	2022	An	772000.00	A	Official figure
QCL	Crops and livestock products	324	Guinea	5318	Milk Animals	02211	Raw milk of cattle	2022	2022	An	734860.00	E	Estimated value
QCL	Crops and livestock products	324	Guinea	5318	Milk Animals	02292	Raw milk of goats	2022	2022	An	489241.00	I	Imputed value
QCL	Crops and livestock products	324	Guinea	5318	Milk Animals	02291	Raw milk of sheep	2022	2022	An	306798.00	I	Imputed value
QCL	Crops and livestock products	624	Guinea-Bissau	5313	Laying	0231	Hen eggs in shell, fresh	2022	2022	1000 An	312.00	E	Estimated value
QCL	Crops and livestock products	624	Guinea-Bissau	5320	Producing Animals/Slaughtered	21111.01	Meat of cattle with the bone, fresh or chilled	2022	2022	An	67083.00	E	Estimated value
QCL	Crops and livestock products	624	Guinea-Bissau	5321	Producing Animals/Slaughtered	21121	Meat of chickens, fresh or chilled	2022	2022	1000 An	3717.00	E	Estimated value
QCL	Crops and livestock products	624	Guinea-Bissau	5320	Producing Animals/Slaughtered	21116	Meat of goat, fresh or chilled	2022	2022	An	113521.00	E	Estimated value
QCL	Crops and livestock products	624	Guinea-Bissau	5320	Producing Animals/Slaughtered	21113.01	Meat of pig with the bone, fresh or chilled	2022	2022	An	319709.00	E	Estimated value
QCL	Crops and livestock products	624	Guinea-Bissau	5320	Producing Animals/Slaughtered	21115	Meat of sheep, fresh or chilled	2022	2022	An	126806.00	I	Imputed value
QCL	Crops and livestock products	624	Guinea-Bissau	5318	Milk Animals	02211	Raw milk of cattle	2022	2022	An	110640.00	I	Imputed value
QCL	Crops and livestock products	624	Guinea-Bissau	5318	Milk Animals	02292	Raw milk of goats	2022	2022	An	129357.00	I	Imputed value
QCL	Crops and livestock products	624	Guinea-Bissau	5318	Milk Animals	02291	Raw milk of sheep	2022	2022	An	92799.00	I	Imputed value
QCL	Crops and livestock products	328	Guyana	5313	Laying	0231	Hen eggs in shell, fresh	2022	2022	1000 An	368.00	E	Estimated value
QCL	Crops and livestock products	328	Guyana	5320	Producing Animals/Slaughtered	21111.01	Meat of cattle with the bone, fresh or chilled	2022	2022	An	10771.00	I	Imputed value
QCL	Crops and livestock products	328	Guyana	5321	Producing Animals/Slaughtered	21121	Meat of chickens, fresh or chilled	2022	2022	1000 An	33369.00	I	Imputed value
QCL	Crops and livestock products	328	Guyana	5320	Producing Animals/Slaughtered	21116	Meat of goat, fresh or chilled	2022	2022	An	27342.00	I	Imputed value
QCL	Crops and livestock products	328	Guyana	5320	Producing Animals/Slaughtered	21113.01	Meat of pig with the bone, fresh or chilled	2022	2022	An	15782.00	E	Estimated value
QCL	Crops and livestock products	328	Guyana	5320	Producing Animals/Slaughtered	21115	Meat of sheep, fresh or chilled	2022	2022	An	56363.00	I	Imputed value
QCL	Crops and livestock products	328	Guyana	5318	Milk Animals	02211	Raw milk of cattle	2022	2022	An	39000.00	E	Estimated value
QCL	Crops and livestock products	332	Haiti	5313	Laying	0231	Hen eggs in shell, fresh	2022	2022	1000 An	531.00	I	Imputed value
QCL	Crops and livestock products	332	Haiti	5320	Producing Animals/Slaughtered	21111.01	Meat of cattle with the bone, fresh or chilled	2022	2022	An	314380.00	I	Imputed value
QCL	Crops and livestock products	332	Haiti	5321	Producing Animals/Slaughtered	21121	Meat of chickens, fresh or chilled	2022	2022	1000 An	9782.00	I	Imputed value
QCL	Crops and livestock products	332	Haiti	5320	Producing Animals/Slaughtered	21116	Meat of goat, fresh or chilled	2022	2022	An	332675.00	I	Imputed value
QCL	Crops and livestock products	332	Haiti	5320	Producing Animals/Slaughtered	21113.01	Meat of pig with the bone, fresh or chilled	2022	2022	An	533392.00	I	Imputed value
QCL	Crops and livestock products	332	Haiti	5320	Producing Animals/Slaughtered	21115	Meat of sheep, fresh or chilled	2022	2022	An	89914.00	I	Imputed value
QCL	Crops and livestock products	332	Haiti	5318	Milk Animals	02211	Raw milk of cattle	2022	2022	An	196091.00	I	Imputed value
QCL	Crops and livestock products	332	Haiti	5318	Milk Animals	02292	Raw milk of goats	2022	2022	An	657051.00	I	Imputed value
QCL	Crops and livestock products	340	Honduras	5313	Laying	0231	Hen eggs in shell, fresh	2022	2022	1000 An	4500.00	E	Estimated value
QCL	Crops and livestock products	340	Honduras	5320	Producing Animals/Slaughtered	21111.01	Meat of cattle with the bone, fresh or chilled	2022	2022	An	335007.00	I	Imputed value
QCL	Crops and livestock products	340	Honduras	5321	Producing Animals/Slaughtered	21121	Meat of chickens, fresh or chilled	2022	2022	1000 An	126488.00	A	Official figure
QCL	Crops and livestock products	340	Honduras	5320	Producing Animals/Slaughtered	21116	Meat of goat, fresh or chilled	2022	2022	An	10240.00	I	Imputed value
QCL	Crops and livestock products	340	Honduras	5320	Producing Animals/Slaughtered	21113.01	Meat of pig with the bone, fresh or chilled	2022	2022	An	148679.00	E	Estimated value
QCL	Crops and livestock products	340	Honduras	5320	Producing Animals/Slaughtered	21115	Meat of sheep, fresh or chilled	2022	2022	An	6649.00	E	Estimated value
QCL	Crops and livestock products	340	Honduras	5318	Milk Animals	02211	Raw milk of cattle	2022	2022	An	504249.00	I	Imputed value
QCL	Crops and livestock products	348	Hungary	5320	Producing Animals/Slaughtered	21111.01	Meat of cattle with the bone, fresh or chilled	2022	2022	An	103650.00	A	Official figure
QCL	Crops and livestock products	348	Hungary	5321	Producing Animals/Slaughtered	21121	Meat of chickens, fresh or chilled	2022	2022	1000 An	177875.00	A	Official figure
QCL	Crops and livestock products	348	Hungary	5320	Producing Animals/Slaughtered	21116	Meat of goat, fresh or chilled	2022	2022	An	8980.00	A	Official figure
QCL	Crops and livestock products	348	Hungary	5320	Producing Animals/Slaughtered	21113.01	Meat of pig with the bone, fresh or chilled	2022	2022	An	4645990.00	A	Official figure
QCL	Crops and livestock products	348	Hungary	5320	Producing Animals/Slaughtered	21115	Meat of sheep, fresh or chilled	2022	2022	An	72020.00	A	Official figure
QCL	Crops and livestock products	348	Hungary	5318	Milk Animals	02211	Raw milk of cattle	2022	2022	An	277900.00	A	Official figure
QCL	Crops and livestock products	348	Hungary	5318	Milk Animals	02292	Raw milk of goats	2022	2022	An	28400.00	A	Official figure
QCL	Crops and livestock products	348	Hungary	5318	Milk Animals	02291	Raw milk of sheep	2022	2022	An	17200.00	A	Official figure
QCL	Crops and livestock products	352	Iceland	5313	Laying	0231	Hen eggs in shell, fresh	2022	2022	1000 An	173.00	A	Official figure
QCL	Crops and livestock products	352	Iceland	5320	Producing Animals/Slaughtered	21111.01	Meat of cattle with the bone, fresh or chilled	2022	2022	An	23459.00	A	Official figure
QCL	Crops and livestock products	352	Iceland	5321	Producing Animals/Slaughtered	21121	Meat of chickens, fresh or chilled	2022	2022	1000 An	5615.00	A	Official figure
QCL	Crops and livestock products	352	Iceland	5320	Producing Animals/Slaughtered	21113.01	Meat of pig with the bone, fresh or chilled	2022	2022	An	74458.00	A	Official figure
QCL	Crops and livestock products	352	Iceland	5320	Producing Animals/Slaughtered	21115	Meat of sheep, fresh or chilled	2022	2022	An	495121.00	A	Official figure
QCL	Crops and livestock products	352	Iceland	5318	Milk Animals	02211	Raw milk of cattle	2022	2022	An	25719.00	A	Official figure
QCL	Crops and livestock products	356	India	5313	Laying	0231	Hen eggs in shell, fresh	2022	2022	1000 An	461045.00	E	Estimated value
QCL	Crops and livestock products	356	India	5320	Producing Animals/Slaughtered	21111.01	Meat of cattle with the bone, fresh or chilled	2022	2022	An	0.00	M	Missing value (data cannot exist, not applicable)
QCL	Crops and livestock products	356	India	5321	Producing Animals/Slaughtered	21121	Meat of chickens, fresh or chilled	2022	2022	1000 An	2983054.00	I	Imputed value
QCL	Crops and livestock products	356	India	5320	Producing Animals/Slaughtered	21116	Meat of goat, fresh or chilled	2022	2022	An	55046729.00	I	Imputed value
QCL	Crops and livestock products	356	India	5320	Producing Animals/Slaughtered	21113.01	Meat of pig with the bone, fresh or chilled	2022	2022	An	9088458.00	I	Imputed value
QCL	Crops and livestock products	356	India	5320	Producing Animals/Slaughtered	21115	Meat of sheep, fresh or chilled	2022	2022	An	23364016.00	I	Imputed value
QCL	Crops and livestock products	356	India	5318	Milk Animals	02211	Raw milk of cattle	2022	2022	An	55640213.00	E	Estimated value
QCL	Crops and livestock products	356	India	5318	Milk Animals	02292	Raw milk of goats	2022	2022	An	33004824.00	I	Imputed value
QCL	Crops and livestock products	360	Indonesia	5313	Laying	0231	Hen eggs in shell, fresh	2022	2022	1000 An	378591.00	A	Official figure
QCL	Crops and livestock products	360	Indonesia	5320	Producing Animals/Slaughtered	21111.01	Meat of cattle with the bone, fresh or chilled	2022	2022	An	1108718.00	I	Imputed value
QCL	Crops and livestock products	360	Indonesia	5321	Producing Animals/Slaughtered	21121	Meat of chickens, fresh or chilled	2022	2022	1000 An	4574424.00	I	Imputed value
QCL	Crops and livestock products	360	Indonesia	5320	Producing Animals/Slaughtered	21116	Meat of goat, fresh or chilled	2022	2022	An	7081825.00	I	Imputed value
QCL	Crops and livestock products	360	Indonesia	5320	Producing Animals/Slaughtered	21113.01	Meat of pig with the bone, fresh or chilled	2022	2022	An	4657309.00	I	Imputed value
QCL	Crops and livestock products	360	Indonesia	5320	Producing Animals/Slaughtered	21115	Meat of sheep, fresh or chilled	2022	2022	An	5797475.00	E	Estimated value
QCL	Crops and livestock products	360	Indonesia	5318	Milk Animals	02211	Raw milk of cattle	2022	2022	An	592897.00	A	Official figure
QCL	Crops and livestock products	360	Indonesia	5318	Milk Animals	02292	Raw milk of goats	2022	2022	An	7568581.00	I	Imputed value
QCL	Crops and livestock products	360	Indonesia	5318	Milk Animals	02291	Raw milk of sheep	2022	2022	An	5594450.00	I	Imputed value
QCL	Crops and livestock products	364	Iran (Islamic Republic of)	5313	Laying	0231	Hen eggs in shell, fresh	2022	2022	1000 An	52815.00	E	Estimated value
QCL	Crops and livestock products	364	Iran (Islamic Republic of)	5320	Producing Animals/Slaughtered	21111.01	Meat of cattle with the bone, fresh or chilled	2022	2022	An	1382487.00	A	Official figure
QCL	Crops and livestock products	364	Iran (Islamic Republic of)	5321	Producing Animals/Slaughtered	21121	Meat of chickens, fresh or chilled	2022	2022	1000 An	1880121.00	I	Imputed value
QCL	Crops and livestock products	364	Iran (Islamic Republic of)	5320	Producing Animals/Slaughtered	21116	Meat of goat, fresh or chilled	2022	2022	An	2519656.00	A	Official figure
QCL	Crops and livestock products	364	Iran (Islamic Republic of)	5320	Producing Animals/Slaughtered	21113.01	Meat of pig with the bone, fresh or chilled	2022	2022	An	0.00	M	Missing value (data cannot exist, not applicable)
QCL	Crops and livestock products	364	Iran (Islamic Republic of)	5320	Producing Animals/Slaughtered	21115	Meat of sheep, fresh or chilled	2022	2022	An	13326128.00	A	Official figure
QCL	Crops and livestock products	364	Iran (Islamic Republic of)	5318	Milk Animals	02211	Raw milk of cattle	2022	2022	An	2219000.00	A	Official figure
QCL	Crops and livestock products	364	Iran (Islamic Republic of)	5318	Milk Animals	02292	Raw milk of goats	2022	2022	An	6613371.00	I	Imputed value
QCL	Crops and livestock products	364	Iran (Islamic Republic of)	5318	Milk Animals	02291	Raw milk of sheep	2022	2022	An	12778557.00	E	Estimated value
QCL	Crops and livestock products	368	Iraq	5313	Laying	0231	Hen eggs in shell, fresh	2022	2022	1000 An	3474.00	E	Estimated value
QCL	Crops and livestock products	368	Iraq	5320	Producing Animals/Slaughtered	21111.01	Meat of cattle with the bone, fresh or chilled	2022	2022	An	159530.00	E	Estimated value
QCL	Crops and livestock products	368	Iraq	5321	Producing Animals/Slaughtered	21121	Meat of chickens, fresh or chilled	2022	2022	1000 An	144717.00	E	Estimated value
QCL	Crops and livestock products	368	Iraq	5320	Producing Animals/Slaughtered	21116	Meat of goat, fresh or chilled	2022	2022	An	530510.00	I	Imputed value
QCL	Crops and livestock products	368	Iraq	5320	Producing Animals/Slaughtered	21115	Meat of sheep, fresh or chilled	2022	2022	An	1957453.00	I	Imputed value
QCL	Crops and livestock products	368	Iraq	5318	Milk Animals	02211	Raw milk of cattle	2022	2022	An	428755.00	I	Imputed value
QCL	Crops and livestock products	368	Iraq	5318	Milk Animals	02292	Raw milk of goats	2022	2022	An	735713.00	I	Imputed value
QCL	Crops and livestock products	368	Iraq	5318	Milk Animals	02291	Raw milk of sheep	2022	2022	An	3277819.00	I	Imputed value
QCL	Crops and livestock products	372	Ireland	5320	Producing Animals/Slaughtered	21111.01	Meat of cattle with the bone, fresh or chilled	2022	2022	An	1911640.00	A	Official figure
QCL	Crops and livestock products	372	Ireland	5321	Producing Animals/Slaughtered	21121	Meat of chickens, fresh or chilled	2022	2022	1000 An	97789.00	A	Official figure
QCL	Crops and livestock products	372	Ireland	5320	Producing Animals/Slaughtered	21116	Meat of goat, fresh or chilled	2022	2022	An	0.00	A	Official figure
QCL	Crops and livestock products	372	Ireland	5320	Producing Animals/Slaughtered	21113.01	Meat of pig with the bone, fresh or chilled	2022	2022	An	3635530.00	A	Official figure
QCL	Crops and livestock products	372	Ireland	5320	Producing Animals/Slaughtered	21115	Meat of sheep, fresh or chilled	2022	2022	An	3197080.00	A	Official figure
QCL	Crops and livestock products	372	Ireland	5318	Milk Animals	02211	Raw milk of cattle	2022	2022	An	1510310.00	A	Official figure
QCL	Crops and livestock products	372	Ireland	5318	Milk Animals	02291	Raw milk of sheep	2022	2022	An	0.00	A	Official figure
QCL	Crops and livestock products	376	Israel	5313	Laying	0231	Hen eggs in shell, fresh	2022	2022	1000 An	10406.00	A	Official figure
QCL	Crops and livestock products	376	Israel	5320	Producing Animals/Slaughtered	21111.01	Meat of cattle with the bone, fresh or chilled	2022	2022	An	479089.00	I	Imputed value
QCL	Crops and livestock products	376	Israel	5321	Producing Animals/Slaughtered	21121	Meat of chickens, fresh or chilled	2022	2022	1000 An	487963.00	I	Imputed value
QCL	Crops and livestock products	376	Israel	5320	Producing Animals/Slaughtered	21116	Meat of goat, fresh or chilled	2022	2022	An	437469.00	I	Imputed value
QCL	Crops and livestock products	376	Israel	5320	Producing Animals/Slaughtered	21113.01	Meat of pig with the bone, fresh or chilled	2022	2022	An	139543.00	A	Official figure
QCL	Crops and livestock products	376	Israel	5320	Producing Animals/Slaughtered	21115	Meat of sheep, fresh or chilled	2022	2022	An	985053.00	I	Imputed value
QCL	Crops and livestock products	376	Israel	5318	Milk Animals	02211	Raw milk of cattle	2022	2022	An	120382.00	A	Official figure
QCL	Crops and livestock products	376	Israel	5318	Milk Animals	02292	Raw milk of goats	2022	2022	An	97264.00	E	Estimated value
QCL	Crops and livestock products	376	Israel	5318	Milk Animals	02291	Raw milk of sheep	2022	2022	An	246942.00	I	Imputed value
QCL	Crops and livestock products	380	Italy	5320	Producing Animals/Slaughtered	21111.01	Meat of cattle with the bone, fresh or chilled	2022	2022	An	2797660.00	A	Official figure
QCL	Crops and livestock products	380	Italy	5321	Producing Animals/Slaughtered	21121	Meat of chickens, fresh or chilled	2022	2022	1000 An	534144.00	A	Official figure
QCL	Crops and livestock products	380	Italy	5320	Producing Animals/Slaughtered	21116	Meat of goat, fresh or chilled	2022	2022	An	150230.00	A	Official figure
QCL	Crops and livestock products	380	Italy	5320	Producing Animals/Slaughtered	21113.01	Meat of pig with the bone, fresh or chilled	2022	2022	An	10502600.00	A	Official figure
QCL	Crops and livestock products	380	Italy	5320	Producing Animals/Slaughtered	21115	Meat of sheep, fresh or chilled	2022	2022	An	2780150.00	A	Official figure
QCL	Crops and livestock products	380	Italy	5318	Milk Animals	02211	Raw milk of cattle	2022	2022	An	1865000.00	A	Official figure
QCL	Crops and livestock products	380	Italy	5318	Milk Animals	02292	Raw milk of goats	2022	2022	An	887000.00	A	Official figure
QCL	Crops and livestock products	380	Italy	5318	Milk Animals	02291	Raw milk of sheep	2022	2022	An	4659000.00	A	Official figure
QCL	Crops and livestock products	388	Jamaica	5313	Laying	0231	Hen eggs in shell, fresh	2022	2022	1000 An	958.00	A	Official figure
QCL	Crops and livestock products	388	Jamaica	5320	Producing Animals/Slaughtered	21111.01	Meat of cattle with the bone, fresh or chilled	2022	2022	An	29046.00	A	Official figure
QCL	Crops and livestock products	388	Jamaica	5321	Producing Animals/Slaughtered	21121	Meat of chickens, fresh or chilled	2022	2022	1000 An	77187.00	I	Imputed value
QCL	Crops and livestock products	388	Jamaica	5320	Producing Animals/Slaughtered	21116	Meat of goat, fresh or chilled	2022	2022	An	33416.00	A	Official figure
QCL	Crops and livestock products	388	Jamaica	5320	Producing Animals/Slaughtered	21113.01	Meat of pig with the bone, fresh or chilled	2022	2022	An	129505.00	A	Official figure
QCL	Crops and livestock products	388	Jamaica	5320	Producing Animals/Slaughtered	21115	Meat of sheep, fresh or chilled	2022	2022	An	419.00	A	Official figure
QCL	Crops and livestock products	388	Jamaica	5318	Milk Animals	02211	Raw milk of cattle	2022	2022	An	5646.00	A	Official figure
QCL	Crops and livestock products	388	Jamaica	5318	Milk Animals	02292	Raw milk of goats	2022	2022	An	550895.00	I	Imputed value
QCL	Crops and livestock products	392	Japan	5313	Laying	0231	Hen eggs in shell, fresh	2022	2022	1000 An	137291.00	A	Official figure
QCL	Crops and livestock products	392	Japan	5320	Producing Animals/Slaughtered	21111.01	Meat of cattle with the bone, fresh or chilled	2022	2022	An	1091711.00	I	Imputed value
QCL	Crops and livestock products	392	Japan	5321	Producing Animals/Slaughtered	21121	Meat of chickens, fresh or chilled	2022	2022	1000 An	821705.00	A	Official figure
QCL	Crops and livestock products	392	Japan	5320	Producing Animals/Slaughtered	21116	Meat of goat, fresh or chilled	2022	2022	An	2383.00	E	Estimated value
QCL	Crops and livestock products	392	Japan	5320	Producing Animals/Slaughtered	21113.01	Meat of pig with the bone, fresh or chilled	2022	2022	An	16577133.00	A	Official figure
QCL	Crops and livestock products	392	Japan	5320	Producing Animals/Slaughtered	21115	Meat of sheep, fresh or chilled	2022	2022	An	6880.00	E	Estimated value
QCL	Crops and livestock products	392	Japan	5318	Milk Animals	02211	Raw milk of cattle	2022	2022	An	861700.00	A	Official figure
QCL	Crops and livestock products	400	Jordan	5313	Laying	0231	Hen eggs in shell, fresh	2022	2022	1000 An	2805.00	E	Estimated value
QCL	Crops and livestock products	400	Jordan	5320	Producing Animals/Slaughtered	21111.01	Meat of cattle with the bone, fresh or chilled	2022	2022	An	136457.00	I	Imputed value
QCL	Crops and livestock products	400	Jordan	5321	Producing Animals/Slaughtered	21121	Meat of chickens, fresh or chilled	2022	2022	1000 An	260000.00	E	Estimated value
QCL	Crops and livestock products	400	Jordan	5320	Producing Animals/Slaughtered	21116	Meat of goat, fresh or chilled	2022	2022	An	370000.00	E	Estimated value
QCL	Crops and livestock products	400	Jordan	5320	Producing Animals/Slaughtered	21115	Meat of sheep, fresh or chilled	2022	2022	An	1820959.00	I	Imputed value
QCL	Crops and livestock products	400	Jordan	5318	Milk Animals	02211	Raw milk of cattle	2022	2022	An	47678.00	A	Official figure
QCL	Crops and livestock products	400	Jordan	5318	Milk Animals	02292	Raw milk of goats	2022	2022	An	518526.00	A	Official figure
QCL	Crops and livestock products	400	Jordan	5318	Milk Animals	02291	Raw milk of sheep	2022	2022	An	2209501.00	A	Official figure
QCL	Crops and livestock products	398	Kazakhstan	5313	Laying	0231	Hen eggs in shell, fresh	2022	2022	1000 An	22108.00	A	Official figure
QCL	Crops and livestock products	398	Kazakhstan	5320	Producing Animals/Slaughtered	21111.01	Meat of cattle with the bone, fresh or chilled	2022	2022	An	3022501.00	A	Official figure
QCL	Crops and livestock products	398	Kazakhstan	5321	Producing Animals/Slaughtered	21121	Meat of chickens, fresh or chilled	2022	2022	1000 An	161805.00	A	Official figure
QCL	Crops and livestock products	398	Kazakhstan	5320	Producing Animals/Slaughtered	21116	Meat of goat, fresh or chilled	2022	2022	An	1084963.00	A	Official figure
QCL	Crops and livestock products	398	Kazakhstan	5320	Producing Animals/Slaughtered	21113.01	Meat of pig with the bone, fresh or chilled	2022	2022	An	1069389.00	A	Official figure
QCL	Crops and livestock products	398	Kazakhstan	5320	Producing Animals/Slaughtered	21115	Meat of sheep, fresh or chilled	2022	2022	An	7725351.00	A	Official figure
QCL	Crops and livestock products	398	Kazakhstan	5318	Milk Animals	02211	Raw milk of cattle	2022	2022	An	2630489.00	A	Official figure
QCL	Crops and livestock products	398	Kazakhstan	5318	Milk Animals	02292	Raw milk of goats	2022	2022	An	31622.00	E	Estimated value
QCL	Crops and livestock products	398	Kazakhstan	5318	Milk Animals	02291	Raw milk of sheep	2022	2022	An	395457.00	E	Estimated value
QCL	Crops and livestock products	404	Kenya	5313	Laying	0231	Hen eggs in shell, fresh	2022	2022	1000 An	14709.00	E	Estimated value
QCL	Crops and livestock products	404	Kenya	5320	Producing Animals/Slaughtered	21111.01	Meat of cattle with the bone, fresh or chilled	2022	2022	An	2346473.00	E	Estimated value
QCL	Crops and livestock products	404	Kenya	5321	Producing Animals/Slaughtered	21121	Meat of chickens, fresh or chilled	2022	2022	1000 An	79753.00	I	Imputed value
QCL	Crops and livestock products	404	Kenya	5320	Producing Animals/Slaughtered	21116	Meat of goat, fresh or chilled	2022	2022	An	6400000.00	E	Estimated value
QCL	Crops and livestock products	404	Kenya	5320	Producing Animals/Slaughtered	21113.01	Meat of pig with the bone, fresh or chilled	2022	2022	An	388554.00	E	Estimated value
QCL	Crops and livestock products	404	Kenya	5320	Producing Animals/Slaughtered	21115	Meat of sheep, fresh or chilled	2022	2022	An	4219125.00	E	Estimated value
QCL	Crops and livestock products	404	Kenya	5318	Milk Animals	02211	Raw milk of cattle	2022	2022	An	4915833.00	E	Estimated value
QCL	Crops and livestock products	404	Kenya	5318	Milk Animals	02292	Raw milk of goats	2022	2022	An	3911168.00	E	Estimated value
QCL	Crops and livestock products	404	Kenya	5318	Milk Animals	02291	Raw milk of sheep	2022	2022	An	3217738.00	I	Imputed value
QCL	Crops and livestock products	296	Kiribati	5313	Laying	0231	Hen eggs in shell, fresh	2022	2022	1000 An	103.00	I	Imputed value
QCL	Crops and livestock products	296	Kiribati	5321	Producing Animals/Slaughtered	21121	Meat of chickens, fresh or chilled	2022	2022	1000 An	1126.00	E	Estimated value
QCL	Crops and livestock products	296	Kiribati	5320	Producing Animals/Slaughtered	21113.01	Meat of pig with the bone, fresh or chilled	2022	2022	An	25892.00	E	Estimated value
QCL	Crops and livestock products	414	Kuwait	5313	Laying	0231	Hen eggs in shell, fresh	2022	2022	1000 An	9717.00	E	Estimated value
QCL	Crops and livestock products	414	Kuwait	5320	Producing Animals/Slaughtered	21111.01	Meat of cattle with the bone, fresh or chilled	2022	2022	An	6808.00	E	Estimated value
QCL	Crops and livestock products	414	Kuwait	5321	Producing Animals/Slaughtered	21121	Meat of chickens, fresh or chilled	2022	2022	1000 An	50067.00	I	Imputed value
QCL	Crops and livestock products	414	Kuwait	5320	Producing Animals/Slaughtered	21116	Meat of goat, fresh or chilled	2022	2022	An	41584.00	E	Estimated value
QCL	Crops and livestock products	414	Kuwait	5320	Producing Animals/Slaughtered	21115	Meat of sheep, fresh or chilled	2022	2022	An	3023074.00	E	Estimated value
QCL	Crops and livestock products	414	Kuwait	5318	Milk Animals	02211	Raw milk of cattle	2022	2022	An	9879.00	I	Imputed value
QCL	Crops and livestock products	414	Kuwait	5318	Milk Animals	02292	Raw milk of goats	2022	2022	An	40159.00	E	Estimated value
QCL	Crops and livestock products	414	Kuwait	5318	Milk Animals	02291	Raw milk of sheep	2022	2022	An	1403.00	I	Imputed value
QCL	Crops and livestock products	417	Kyrgyzstan	5313	Laying	0231	Hen eggs in shell, fresh	2022	2022	1000 An	4993.00	E	Estimated value
QCL	Crops and livestock products	417	Kyrgyzstan	5320	Producing Animals/Slaughtered	21111.01	Meat of cattle with the bone, fresh or chilled	2022	2022	An	555785.00	E	Estimated value
QCL	Crops and livestock products	417	Kyrgyzstan	5321	Producing Animals/Slaughtered	21121	Meat of chickens, fresh or chilled	2022	2022	1000 An	9519.00	E	Estimated value
QCL	Crops and livestock products	417	Kyrgyzstan	5320	Producing Animals/Slaughtered	21116	Meat of goat, fresh or chilled	2022	2022	An	320518.00	I	Imputed value
QCL	Crops and livestock products	417	Kyrgyzstan	5320	Producing Animals/Slaughtered	21113.01	Meat of pig with the bone, fresh or chilled	2022	2022	An	145663.00	I	Imputed value
QCL	Crops and livestock products	417	Kyrgyzstan	5320	Producing Animals/Slaughtered	21115	Meat of sheep, fresh or chilled	2022	2022	An	2755038.00	E	Estimated value
QCL	Crops and livestock products	417	Kyrgyzstan	5318	Milk Animals	02211	Raw milk of cattle	2022	2022	An	885673.00	A	Official figure
QCL	Crops and livestock products	417	Kyrgyzstan	5318	Milk Animals	02292	Raw milk of goats	2022	2022	An	302157.00	E	Estimated value
QCL	Crops and livestock products	418	Lao People's Democratic Republic	5313	Laying	0231	Hen eggs in shell, fresh	2022	2022	1000 An	2729.00	E	Estimated value
QCL	Crops and livestock products	418	Lao People's Democratic Republic	5320	Producing Animals/Slaughtered	21111.01	Meat of cattle with the bone, fresh or chilled	2022	2022	An	332938.00	I	Imputed value
QCL	Crops and livestock products	418	Lao People's Democratic Republic	5321	Producing Animals/Slaughtered	21121	Meat of chickens, fresh or chilled	2022	2022	1000 An	47337.00	I	Imputed value
QCL	Crops and livestock products	418	Lao People's Democratic Republic	5320	Producing Animals/Slaughtered	21116	Meat of goat, fresh or chilled	2022	2022	An	214401.00	I	Imputed value
QCL	Crops and livestock products	418	Lao People's Democratic Republic	5320	Producing Animals/Slaughtered	21113.01	Meat of pig with the bone, fresh or chilled	2022	2022	An	3570203.00	I	Imputed value
QCL	Crops and livestock products	418	Lao People's Democratic Republic	5318	Milk Animals	02211	Raw milk of cattle	2022	2022	An	42249.00	E	Estimated value
QCL	Crops and livestock products	428	Latvia	5313	Laying	0231	Hen eggs in shell, fresh	2022	2022	1000 An	3344.00	A	Official figure
QCL	Crops and livestock products	428	Latvia	5320	Producing Animals/Slaughtered	21111.01	Meat of cattle with the bone, fresh or chilled	2022	2022	An	75070.00	A	Official figure
QCL	Crops and livestock products	428	Latvia	5321	Producing Animals/Slaughtered	21121	Meat of chickens, fresh or chilled	2022	2022	1000 An	21637.00	A	Official figure
QCL	Crops and livestock products	428	Latvia	5320	Producing Animals/Slaughtered	21116	Meat of goat, fresh or chilled	2022	2022	An	3260.00	A	Official figure
QCL	Crops and livestock products	428	Latvia	5320	Producing Animals/Slaughtered	21113.01	Meat of pig with the bone, fresh or chilled	2022	2022	An	456440.00	A	Official figure
QCL	Crops and livestock products	428	Latvia	5320	Producing Animals/Slaughtered	21115	Meat of sheep, fresh or chilled	2022	2022	An	45820.00	A	Official figure
QCL	Crops and livestock products	428	Latvia	5318	Milk Animals	02211	Raw milk of cattle	2022	2022	An	127760.00	A	Official figure
QCL	Crops and livestock products	428	Latvia	5318	Milk Animals	02292	Raw milk of goats	2022	2022	An	7940.00	A	Official figure
QCL	Crops and livestock products	428	Latvia	5318	Milk Animals	02291	Raw milk of sheep	2022	2022	An	50.00	A	Official figure
QCL	Crops and livestock products	422	Lebanon	5313	Laying	0231	Hen eggs in shell, fresh	2022	2022	1000 An	3063.00	E	Estimated value
QCL	Crops and livestock products	422	Lebanon	5320	Producing Animals/Slaughtered	21111.01	Meat of cattle with the bone, fresh or chilled	2022	2022	An	226328.00	I	Imputed value
QCL	Crops and livestock products	422	Lebanon	5321	Producing Animals/Slaughtered	21121	Meat of chickens, fresh or chilled	2022	2022	1000 An	57730.00	E	Estimated value
QCL	Crops and livestock products	422	Lebanon	5320	Producing Animals/Slaughtered	21116	Meat of goat, fresh or chilled	2022	2022	An	155886.00	I	Imputed value
QCL	Crops and livestock products	422	Lebanon	5320	Producing Animals/Slaughtered	21113.01	Meat of pig with the bone, fresh or chilled	2022	2022	An	13119.00	E	Estimated value
QCL	Crops and livestock products	422	Lebanon	5320	Producing Animals/Slaughtered	21115	Meat of sheep, fresh or chilled	2022	2022	An	189955.00	E	Estimated value
QCL	Crops and livestock products	422	Lebanon	5318	Milk Animals	02211	Raw milk of cattle	2022	2022	An	52082.00	I	Imputed value
QCL	Crops and livestock products	422	Lebanon	5318	Milk Animals	02292	Raw milk of goats	2022	2022	An	287753.00	I	Imputed value
QCL	Crops and livestock products	422	Lebanon	5318	Milk Animals	02291	Raw milk of sheep	2022	2022	An	247372.00	I	Imputed value
QCL	Crops and livestock products	426	Lesotho	5313	Laying	0231	Hen eggs in shell, fresh	2022	2022	1000 An	273.00	E	Estimated value
QCL	Crops and livestock products	426	Lesotho	5320	Producing Animals/Slaughtered	21111.01	Meat of cattle with the bone, fresh or chilled	2022	2022	An	10215.00	E	Estimated value
QCL	Crops and livestock products	426	Lesotho	5321	Producing Animals/Slaughtered	21121	Meat of chickens, fresh or chilled	2022	2022	1000 An	982.00	E	Estimated value
QCL	Crops and livestock products	426	Lesotho	5320	Producing Animals/Slaughtered	21116	Meat of goat, fresh or chilled	2022	2022	An	31775.00	E	Estimated value
QCL	Crops and livestock products	426	Lesotho	5320	Producing Animals/Slaughtered	21113.01	Meat of pig with the bone, fresh or chilled	2022	2022	An	9621.00	I	Imputed value
QCL	Crops and livestock products	426	Lesotho	5320	Producing Animals/Slaughtered	21115	Meat of sheep, fresh or chilled	2022	2022	An	57816.00	E	Estimated value
QCL	Crops and livestock products	426	Lesotho	5318	Milk Animals	02211	Raw milk of cattle	2022	2022	An	125926.00	E	Estimated value
QCL	Crops and livestock products	430	Liberia	5313	Laying	0231	Hen eggs in shell, fresh	2022	2022	1000 An	1235.00	I	Imputed value
QCL	Crops and livestock products	430	Liberia	5320	Producing Animals/Slaughtered	21111.01	Meat of cattle with the bone, fresh or chilled	2022	2022	An	9127.00	I	Imputed value
QCL	Crops and livestock products	430	Liberia	5321	Producing Animals/Slaughtered	21121	Meat of chickens, fresh or chilled	2022	2022	1000 An	17452.00	E	Estimated value
QCL	Crops and livestock products	430	Liberia	5320	Producing Animals/Slaughtered	21116	Meat of goat, fresh or chilled	2022	2022	An	116641.00	I	Imputed value
QCL	Crops and livestock products	430	Liberia	5320	Producing Animals/Slaughtered	21113.01	Meat of pig with the bone, fresh or chilled	2022	2022	An	248459.00	I	Imputed value
QCL	Crops and livestock products	430	Liberia	5320	Producing Animals/Slaughtered	21115	Meat of sheep, fresh or chilled	2022	2022	An	91835.00	E	Estimated value
QCL	Crops and livestock products	430	Liberia	5318	Milk Animals	02211	Raw milk of cattle	2022	2022	An	6771.00	I	Imputed value
QCL	Crops and livestock products	434	Libya	5313	Laying	0231	Hen eggs in shell, fresh	2022	2022	1000 An	9946.00	I	Imputed value
QCL	Crops and livestock products	434	Libya	5320	Producing Animals/Slaughtered	21111.01	Meat of cattle with the bone, fresh or chilled	2022	2022	An	33440.00	E	Estimated value
QCL	Crops and livestock products	434	Libya	5321	Producing Animals/Slaughtered	21121	Meat of chickens, fresh or chilled	2022	2022	1000 An	111485.00	I	Imputed value
QCL	Crops and livestock products	434	Libya	5320	Producing Animals/Slaughtered	21116	Meat of goat, fresh or chilled	2022	2022	An	838080.00	I	Imputed value
QCL	Crops and livestock products	434	Libya	5320	Producing Animals/Slaughtered	21115	Meat of sheep, fresh or chilled	2022	2022	An	1985733.00	I	Imputed value
QCL	Crops and livestock products	434	Libya	5318	Milk Animals	02211	Raw milk of cattle	2022	2022	An	131349.00	I	Imputed value
QCL	Crops and livestock products	434	Libya	5318	Milk Animals	02292	Raw milk of goats	2022	2022	An	638089.00	I	Imputed value
QCL	Crops and livestock products	434	Libya	5318	Milk Animals	02291	Raw milk of sheep	2022	2022	An	1987920.00	I	Imputed value
QCL	Crops and livestock products	440	Lithuania	5313	Laying	0231	Hen eggs in shell, fresh	2022	2022	1000 An	3753.00	A	Official figure
QCL	Crops and livestock products	440	Lithuania	5320	Producing Animals/Slaughtered	21111.01	Meat of cattle with the bone, fresh or chilled	2022	2022	An	162010.00	A	Official figure
QCL	Crops and livestock products	440	Lithuania	5321	Producing Animals/Slaughtered	21121	Meat of chickens, fresh or chilled	2022	2022	1000 An	46380.00	A	Official figure
QCL	Crops and livestock products	440	Lithuania	5320	Producing Animals/Slaughtered	21116	Meat of goat, fresh or chilled	2022	2022	An	2770.00	A	Official figure
QCL	Crops and livestock products	440	Lithuania	5320	Producing Animals/Slaughtered	21113.01	Meat of pig with the bone, fresh or chilled	2022	2022	An	857950.00	A	Official figure
QCL	Crops and livestock products	440	Lithuania	5320	Producing Animals/Slaughtered	21115	Meat of sheep, fresh or chilled	2022	2022	An	48690.00	A	Official figure
QCL	Crops and livestock products	440	Lithuania	5318	Milk Animals	02211	Raw milk of cattle	2022	2022	An	224180.00	A	Official figure
QCL	Crops and livestock products	440	Lithuania	5318	Milk Animals	02292	Raw milk of goats	2022	2022	An	8830.00	A	Official figure
QCL	Crops and livestock products	440	Lithuania	5318	Milk Animals	02291	Raw milk of sheep	2022	2022	An	0.00	A	Official figure
QCL	Crops and livestock products	442	Luxembourg	5320	Producing Animals/Slaughtered	21111.01	Meat of cattle with the bone, fresh or chilled	2022	2022	An	26760.00	A	Official figure
QCL	Crops and livestock products	442	Luxembourg	5321	Producing Animals/Slaughtered	21121	Meat of chickens, fresh or chilled	2022	2022	1000 An	0.00	A	Official figure
QCL	Crops and livestock products	442	Luxembourg	5320	Producing Animals/Slaughtered	21116	Meat of goat, fresh or chilled	2022	2022	An	360.00	A	Official figure
QCL	Crops and livestock products	442	Luxembourg	5320	Producing Animals/Slaughtered	21113.01	Meat of pig with the bone, fresh or chilled	2022	2022	An	150190.00	A	Official figure
QCL	Crops and livestock products	442	Luxembourg	5320	Producing Animals/Slaughtered	21115	Meat of sheep, fresh or chilled	2022	2022	An	2620.00	A	Official figure
QCL	Crops and livestock products	442	Luxembourg	5318	Milk Animals	02211	Raw milk of cattle	2022	2022	An	55330.00	A	Official figure
QCL	Crops and livestock products	450	Madagascar	5313	Laying	0231	Hen eggs in shell, fresh	2022	2022	1000 An	3888.00	E	Estimated value
QCL	Crops and livestock products	450	Madagascar	5320	Producing Animals/Slaughtered	21111.01	Meat of cattle with the bone, fresh or chilled	2022	2022	An	304921.00	E	Estimated value
QCL	Crops and livestock products	450	Madagascar	5321	Producing Animals/Slaughtered	21121	Meat of chickens, fresh or chilled	2022	2022	1000 An	67182.00	I	Imputed value
QCL	Crops and livestock products	450	Madagascar	5320	Producing Animals/Slaughtered	21116	Meat of goat, fresh or chilled	2022	2022	An	183602.00	I	Imputed value
QCL	Crops and livestock products	450	Madagascar	5320	Producing Animals/Slaughtered	21113.01	Meat of pig with the bone, fresh or chilled	2022	2022	An	378900.00	E	Estimated value
QCL	Crops and livestock products	450	Madagascar	5320	Producing Animals/Slaughtered	21115	Meat of sheep, fresh or chilled	2022	2022	An	72993.00	I	Imputed value
QCL	Crops and livestock products	450	Madagascar	5318	Milk Animals	02211	Raw milk of cattle	2022	2022	An	1665615.00	I	Imputed value
QCL	Crops and livestock products	454	Malawi	5313	Laying	0231	Hen eggs in shell, fresh	2022	2022	1000 An	5388.00	I	Imputed value
QCL	Crops and livestock products	454	Malawi	5320	Producing Animals/Slaughtered	21111.01	Meat of cattle with the bone, fresh or chilled	2022	2022	An	610838.00	I	Imputed value
QCL	Crops and livestock products	454	Malawi	5321	Producing Animals/Slaughtered	21121	Meat of chickens, fresh or chilled	2022	2022	1000 An	49600.00	E	Estimated value
QCL	Crops and livestock products	454	Malawi	5320	Producing Animals/Slaughtered	21116	Meat of goat, fresh or chilled	2022	2022	An	8250445.00	I	Imputed value
QCL	Crops and livestock products	454	Malawi	5320	Producing Animals/Slaughtered	21113.01	Meat of pig with the bone, fresh or chilled	2022	2022	An	12433469.00	I	Imputed value
QCL	Crops and livestock products	454	Malawi	5320	Producing Animals/Slaughtered	21115	Meat of sheep, fresh or chilled	2022	2022	An	172736.00	I	Imputed value
QCL	Crops and livestock products	454	Malawi	5318	Milk Animals	02211	Raw milk of cattle	2022	2022	An	152494.00	I	Imputed value
QCL	Crops and livestock products	454	Malawi	5318	Milk Animals	02292	Raw milk of goats	2022	2022	An	2281593.00	I	Imputed value
QCL	Crops and livestock products	454	Malawi	5318	Milk Animals	02291	Raw milk of sheep	2022	2022	An	93030.00	I	Imputed value
QCL	Crops and livestock products	458	Malaysia	5313	Laying	0231	Hen eggs in shell, fresh	2022	2022	1000 An	103421.00	I	Imputed value
QCL	Crops and livestock products	458	Malaysia	5320	Producing Animals/Slaughtered	21111.01	Meat of cattle with the bone, fresh or chilled	2022	2022	An	118037.00	A	Official figure
QCL	Crops and livestock products	458	Malaysia	5321	Producing Animals/Slaughtered	21121	Meat of chickens, fresh or chilled	2022	2022	1000 An	809643.00	E	Estimated value
QCL	Crops and livestock products	458	Malaysia	5320	Producing Animals/Slaughtered	21116	Meat of goat, fresh or chilled	2022	2022	An	59442.00	I	Imputed value
QCL	Crops and livestock products	458	Malaysia	5320	Producing Animals/Slaughtered	21113.01	Meat of pig with the bone, fresh or chilled	2022	2022	An	1909943.00	A	Official figure
QCL	Crops and livestock products	458	Malaysia	5320	Producing Animals/Slaughtered	21115	Meat of sheep, fresh or chilled	2022	2022	An	29928.00	I	Imputed value
QCL	Crops and livestock products	458	Malaysia	5318	Milk Animals	02211	Raw milk of cattle	2022	2022	An	47490.00	A	Official figure
QCL	Crops and livestock products	466	Mali	5313	Laying	0231	Hen eggs in shell, fresh	2022	2022	1000 An	7926.00	E	Estimated value
QCL	Crops and livestock products	466	Mali	5320	Producing Animals/Slaughtered	21111.01	Meat of cattle with the bone, fresh or chilled	2022	2022	An	525060.00	E	Estimated value
QCL	Crops and livestock products	466	Mali	5321	Producing Animals/Slaughtered	21121	Meat of chickens, fresh or chilled	2022	2022	1000 An	82038.00	I	Imputed value
QCL	Crops and livestock products	466	Mali	5320	Producing Animals/Slaughtered	21116	Meat of goat, fresh or chilled	2022	2022	An	991925.00	E	Estimated value
QCL	Crops and livestock products	466	Mali	5320	Producing Animals/Slaughtered	21113.01	Meat of pig with the bone, fresh or chilled	2022	2022	An	17519.00	E	Estimated value
QCL	Crops and livestock products	466	Mali	5320	Producing Animals/Slaughtered	21115	Meat of sheep, fresh or chilled	2022	2022	An	493140.00	E	Estimated value
QCL	Crops and livestock products	466	Mali	5318	Milk Animals	02211	Raw milk of cattle	2022	2022	An	1949979.00	I	Imputed value
QCL	Crops and livestock products	466	Mali	5318	Milk Animals	02292	Raw milk of goats	2022	2022	An	20202111.00	E	Estimated value
QCL	Crops and livestock products	466	Mali	5318	Milk Animals	02291	Raw milk of sheep	2022	2022	An	14620663.00	E	Estimated value
QCL	Crops and livestock products	470	Malta	5320	Producing Animals/Slaughtered	21111.01	Meat of cattle with the bone, fresh or chilled	2022	2022	An	3750.00	A	Official figure
QCL	Crops and livestock products	470	Malta	5321	Producing Animals/Slaughtered	21121	Meat of chickens, fresh or chilled	2022	2022	1000 An	2666.00	A	Official figure
QCL	Crops and livestock products	470	Malta	5320	Producing Animals/Slaughtered	21116	Meat of goat, fresh or chilled	2022	2022	An	1400.00	A	Official figure
QCL	Crops and livestock products	470	Malta	5320	Producing Animals/Slaughtered	21113.01	Meat of pig with the bone, fresh or chilled	2022	2022	An	51190.00	A	Official figure
QCL	Crops and livestock products	470	Malta	5320	Producing Animals/Slaughtered	21115	Meat of sheep, fresh or chilled	2022	2022	An	6410.00	A	Official figure
QCL	Crops and livestock products	470	Malta	5318	Milk Animals	02211	Raw milk of cattle	2022	2022	An	6120.00	A	Official figure
QCL	Crops and livestock products	470	Malta	5318	Milk Animals	02292	Raw milk of goats	2022	2022	An	5130.00	A	Official figure
QCL	Crops and livestock products	470	Malta	5318	Milk Animals	02291	Raw milk of sheep	2022	2022	An	12630.00	A	Official figure
QCL	Crops and livestock products	478	Mauritania	5313	Laying	0231	Hen eggs in shell, fresh	2022	2022	1000 An	1751.00	I	Imputed value
QCL	Crops and livestock products	478	Mauritania	5320	Producing Animals/Slaughtered	21111.01	Meat of cattle with the bone, fresh or chilled	2022	2022	An	245676.00	I	Imputed value
QCL	Crops and livestock products	478	Mauritania	5321	Producing Animals/Slaughtered	21121	Meat of chickens, fresh or chilled	2022	2022	1000 An	6149.00	I	Imputed value
QCL	Crops and livestock products	478	Mauritania	5320	Producing Animals/Slaughtered	21116	Meat of goat, fresh or chilled	2022	2022	An	1234846.00	E	Estimated value
QCL	Crops and livestock products	478	Mauritania	5320	Producing Animals/Slaughtered	21113.01	Meat of pig with the bone, fresh or chilled	2022	2022	An	0.00	I	Imputed value
QCL	Crops and livestock products	478	Mauritania	5320	Producing Animals/Slaughtered	21115	Meat of sheep, fresh or chilled	2022	2022	An	2430634.00	E	Estimated value
QCL	Crops and livestock products	478	Mauritania	5318	Milk Animals	02211	Raw milk of cattle	2022	2022	An	421550.00	I	Imputed value
QCL	Crops and livestock products	478	Mauritania	5318	Milk Animals	02292	Raw milk of goats	2022	2022	An	1623811.00	I	Imputed value
QCL	Crops and livestock products	478	Mauritania	5318	Milk Animals	02291	Raw milk of sheep	2022	2022	An	2296696.00	I	Imputed value
QCL	Crops and livestock products	480	Mauritius	5313	Laying	0231	Hen eggs in shell, fresh	2022	2022	1000 An	1707.00	E	Estimated value
QCL	Crops and livestock products	480	Mauritius	5320	Producing Animals/Slaughtered	21111.01	Meat of cattle with the bone, fresh or chilled	2022	2022	An	7721.00	A	Official figure
QCL	Crops and livestock products	480	Mauritius	5321	Producing Animals/Slaughtered	21121	Meat of chickens, fresh or chilled	2022	2022	1000 An	49540.00	I	Imputed value
QCL	Crops and livestock products	480	Mauritius	5320	Producing Animals/Slaughtered	21116	Meat of goat, fresh or chilled	2022	2022	An	1302.00	A	Official figure
QCL	Crops and livestock products	480	Mauritius	5320	Producing Animals/Slaughtered	21113.01	Meat of pig with the bone, fresh or chilled	2022	2022	An	8827.00	A	Official figure
QCL	Crops and livestock products	480	Mauritius	5320	Producing Animals/Slaughtered	21115	Meat of sheep, fresh or chilled	2022	2022	An	2103.00	A	Official figure
QCL	Crops and livestock products	480	Mauritius	5318	Milk Animals	02211	Raw milk of cattle	2022	2022	An	3030.00	E	Estimated value
QCL	Crops and livestock products	484	Mexico	5313	Laying	0231	Hen eggs in shell, fresh	2022	2022	1000 An	212939.00	A	Official figure
QCL	Crops and livestock products	484	Mexico	5320	Producing Animals/Slaughtered	21111.01	Meat of cattle with the bone, fresh or chilled	2022	2022	An	8666993.00	A	Official figure
QCL	Crops and livestock products	484	Mexico	5321	Producing Animals/Slaughtered	21121	Meat of chickens, fresh or chilled	2022	2022	1000 An	2071504.00	A	Official figure
QCL	Crops and livestock products	484	Mexico	5320	Producing Animals/Slaughtered	21116	Meat of goat, fresh or chilled	2022	2022	An	2277140.00	A	Official figure
QCL	Crops and livestock products	484	Mexico	5320	Producing Animals/Slaughtered	21113.01	Meat of pig with the bone, fresh or chilled	2022	2022	An	20894799.00	A	Official figure
QCL	Crops and livestock products	484	Mexico	5320	Producing Animals/Slaughtered	21115	Meat of sheep, fresh or chilled	2022	2022	An	3265434.00	A	Official figure
QCL	Crops and livestock products	484	Mexico	5318	Milk Animals	02211	Raw milk of cattle	2022	2022	An	2678454.00	A	Official figure
QCL	Crops and livestock products	484	Mexico	5318	Milk Animals	02292	Raw milk of goats	2022	2022	An	766386.00	I	Imputed value
QCL	Crops and livestock products	484	Mexico	5318	Milk Animals	02291	Raw milk of sheep	2022	2022	An	1494462.00	I	Imputed value
QCL	Crops and livestock products	583	Micronesia (Federated States of)	5313	Laying	0231	Hen eggs in shell, fresh	2022	2022	1000 An	92.00	E	Estimated value
QCL	Crops and livestock products	583	Micronesia (Federated States of)	5320	Producing Animals/Slaughtered	21111.01	Meat of cattle with the bone, fresh or chilled	2022	2022	An	1848.00	I	Imputed value
QCL	Crops and livestock products	583	Micronesia (Federated States of)	5321	Producing Animals/Slaughtered	21121	Meat of chickens, fresh or chilled	2022	2022	1000 An	202.00	I	Imputed value
QCL	Crops and livestock products	583	Micronesia (Federated States of)	5320	Producing Animals/Slaughtered	21116	Meat of goat, fresh or chilled	2022	2022	An	1222.00	I	Imputed value
QCL	Crops and livestock products	583	Micronesia (Federated States of)	5320	Producing Animals/Slaughtered	21113.01	Meat of pig with the bone, fresh or chilled	2022	2022	An	35033.00	I	Imputed value
QCL	Crops and livestock products	496	Mongolia	5313	Laying	0231	Hen eggs in shell, fresh	2022	2022	1000 An	1199.00	A	Official figure
QCL	Crops and livestock products	496	Mongolia	5320	Producing Animals/Slaughtered	21111.01	Meat of cattle with the bone, fresh or chilled	2022	2022	An	1103430.00	A	Official figure
QCL	Crops and livestock products	496	Mongolia	5321	Producing Animals/Slaughtered	21121	Meat of chickens, fresh or chilled	2022	2022	1000 An	217.00	I	Imputed value
QCL	Crops and livestock products	496	Mongolia	5320	Producing Animals/Slaughtered	21116	Meat of goat, fresh or chilled	2022	2022	An	8598835.00	A	Official figure
QCL	Crops and livestock products	496	Mongolia	5320	Producing Animals/Slaughtered	21113.01	Meat of pig with the bone, fresh or chilled	2022	2022	An	9361.00	I	Imputed value
QCL	Crops and livestock products	496	Mongolia	5320	Producing Animals/Slaughtered	21115	Meat of sheep, fresh or chilled	2022	2022	An	10530761.00	A	Official figure
QCL	Crops and livestock products	496	Mongolia	5318	Milk Animals	02211	Raw milk of cattle	2022	2022	An	1419128.00	A	Official figure
QCL	Crops and livestock products	496	Mongolia	5318	Milk Animals	02292	Raw milk of goats	2022	2022	An	7217406.00	A	Official figure
QCL	Crops and livestock products	496	Mongolia	5318	Milk Animals	02291	Raw milk of sheep	2022	2022	An	7373939.00	A	Official figure
QCL	Crops and livestock products	499	Montenegro	5313	Laying	0231	Hen eggs in shell, fresh	2022	2022	1000 An	822.00	A	Official figure
QCL	Crops and livestock products	499	Montenegro	5320	Producing Animals/Slaughtered	21111.01	Meat of cattle with the bone, fresh or chilled	2022	2022	An	16656.00	I	Imputed value
QCL	Crops and livestock products	499	Montenegro	5321	Producing Animals/Slaughtered	21121	Meat of chickens, fresh or chilled	2022	2022	1000 An	3370.00	I	Imputed value
QCL	Crops and livestock products	499	Montenegro	5320	Producing Animals/Slaughtered	21116	Meat of goat, fresh or chilled	2022	2022	An	7667.00	I	Imputed value
QCL	Crops and livestock products	499	Montenegro	5320	Producing Animals/Slaughtered	21113.01	Meat of pig with the bone, fresh or chilled	2022	2022	An	27045.00	I	Imputed value
QCL	Crops and livestock products	499	Montenegro	5320	Producing Animals/Slaughtered	21115	Meat of sheep, fresh or chilled	2022	2022	An	24821.00	I	Imputed value
QCL	Crops and livestock products	499	Montenegro	5318	Milk Animals	02211	Raw milk of cattle	2022	2022	An	48124.00	A	Official figure
QCL	Crops and livestock products	499	Montenegro	5318	Milk Animals	02292	Raw milk of goats	2022	2022	An	20047.00	A	Official figure
QCL	Crops and livestock products	499	Montenegro	5318	Milk Animals	02291	Raw milk of sheep	2022	2022	An	91354.00	A	Official figure
QCL	Crops and livestock products	504	Morocco	5313	Laying	0231	Hen eggs in shell, fresh	2022	2022	1000 An	12000.00	A	Official figure
QCL	Crops and livestock products	504	Morocco	5320	Producing Animals/Slaughtered	21111.01	Meat of cattle with the bone, fresh or chilled	2022	2022	An	923358.00	I	Imputed value
QCL	Crops and livestock products	504	Morocco	5321	Producing Animals/Slaughtered	21121	Meat of chickens, fresh or chilled	2022	2022	1000 An	732623.00	I	Imputed value
QCL	Crops and livestock products	504	Morocco	5320	Producing Animals/Slaughtered	21116	Meat of goat, fresh or chilled	2022	2022	An	2370486.00	I	Imputed value
QCL	Crops and livestock products	504	Morocco	5320	Producing Animals/Slaughtered	21113.01	Meat of pig with the bone, fresh or chilled	2022	2022	An	12411.00	I	Imputed value
QCL	Crops and livestock products	504	Morocco	5320	Producing Animals/Slaughtered	21115	Meat of sheep, fresh or chilled	2022	2022	An	12829054.00	I	Imputed value
QCL	Crops and livestock products	504	Morocco	5318	Milk Animals	02211	Raw milk of cattle	2022	2022	An	1696204.00	A	Official figure
QCL	Crops and livestock products	504	Morocco	5318	Milk Animals	02292	Raw milk of goats	2022	2022	An	1621649.00	I	Imputed value
QCL	Crops and livestock products	504	Morocco	5318	Milk Animals	02291	Raw milk of sheep	2022	2022	An	1052206.00	I	Imputed value
QCL	Crops and livestock products	508	Mozambique	5313	Laying	0231	Hen eggs in shell, fresh	2022	2022	1000 An	3110.00	E	Estimated value
QCL	Crops and livestock products	508	Mozambique	5320	Producing Animals/Slaughtered	21111.01	Meat of cattle with the bone, fresh or chilled	2022	2022	An	143221.00	A	Official figure
QCL	Crops and livestock products	508	Mozambique	5321	Producing Animals/Slaughtered	21121	Meat of chickens, fresh or chilled	2022	2022	1000 An	40443.00	I	Imputed value
QCL	Crops and livestock products	508	Mozambique	5320	Producing Animals/Slaughtered	21116	Meat of goat, fresh or chilled	2022	2022	An	211067.00	A	Official figure
QCL	Crops and livestock products	508	Mozambique	5320	Producing Animals/Slaughtered	21113.01	Meat of pig with the bone, fresh or chilled	2022	2022	An	1601019.00	E	Estimated value
QCL	Crops and livestock products	508	Mozambique	5320	Producing Animals/Slaughtered	21115	Meat of sheep, fresh or chilled	2022	2022	An	37267.00	A	Official figure
QCL	Crops and livestock products	508	Mozambique	5318	Milk Animals	02211	Raw milk of cattle	2022	2022	An	2933.00	A	Official figure
QCL	Crops and livestock products	508	Mozambique	5318	Milk Animals	02292	Raw milk of goats	2022	2022	An	208697.00	I	Imputed value
QCL	Crops and livestock products	104	Myanmar	5313	Laying	0231	Hen eggs in shell, fresh	2022	2022	1000 An	19686.00	E	Estimated value
QCL	Crops and livestock products	104	Myanmar	5320	Producing Animals/Slaughtered	21111.01	Meat of cattle with the bone, fresh or chilled	2022	2022	An	1105609.00	I	Imputed value
QCL	Crops and livestock products	104	Myanmar	5321	Producing Animals/Slaughtered	21121	Meat of chickens, fresh or chilled	2022	2022	1000 An	467906.00	E	Estimated value
QCL	Crops and livestock products	104	Myanmar	5320	Producing Animals/Slaughtered	21116	Meat of goat, fresh or chilled	2022	2022	An	1666667.00	I	Imputed value
QCL	Crops and livestock products	104	Myanmar	5320	Producing Animals/Slaughtered	21113.01	Meat of pig with the bone, fresh or chilled	2022	2022	An	4366533.00	I	Imputed value
QCL	Crops and livestock products	104	Myanmar	5320	Producing Animals/Slaughtered	21115	Meat of sheep, fresh or chilled	2022	2022	An	333333.00	I	Imputed value
QCL	Crops and livestock products	104	Myanmar	5318	Milk Animals	02211	Raw milk of cattle	2022	2022	An	1300000.00	E	Estimated value
QCL	Crops and livestock products	104	Myanmar	5318	Milk Animals	02292	Raw milk of goats	2022	2022	An	505192.00	I	Imputed value
QCL	Crops and livestock products	104	Myanmar	5318	Milk Animals	02291	Raw milk of sheep	2022	2022	An	100561.00	I	Imputed value
QCL	Crops and livestock products	516	Namibia	5313	Laying	0231	Hen eggs in shell, fresh	2022	2022	1000 An	850.00	I	Imputed value
QCL	Crops and livestock products	516	Namibia	5320	Producing Animals/Slaughtered	21111.01	Meat of cattle with the bone, fresh or chilled	2022	2022	An	100850.00	A	Official figure
QCL	Crops and livestock products	516	Namibia	5321	Producing Animals/Slaughtered	21121	Meat of chickens, fresh or chilled	2022	2022	1000 An	14370.00	E	Estimated value
QCL	Crops and livestock products	516	Namibia	5320	Producing Animals/Slaughtered	21116	Meat of goat, fresh or chilled	2022	2022	An	288853.00	I	Imputed value
QCL	Crops and livestock products	516	Namibia	5320	Producing Animals/Slaughtered	21113.01	Meat of pig with the bone, fresh or chilled	2022	2022	An	127637.00	I	Imputed value
QCL	Crops and livestock products	516	Namibia	5320	Producing Animals/Slaughtered	21115	Meat of sheep, fresh or chilled	2022	2022	An	479643.00	I	Imputed value
QCL	Crops and livestock products	516	Namibia	5318	Milk Animals	02211	Raw milk of cattle	2022	2022	An	247826.00	I	Imputed value
QCL	Crops and livestock products	520	Nauru	5313	Laying	0231	Hen eggs in shell, fresh	2022	2022	1000 An	4.00	I	Imputed value
QCL	Crops and livestock products	520	Nauru	5321	Producing Animals/Slaughtered	21121	Meat of chickens, fresh or chilled	2022	2022	1000 An	5.00	I	Imputed value
QCL	Crops and livestock products	520	Nauru	5320	Producing Animals/Slaughtered	21113.01	Meat of pig with the bone, fresh or chilled	2022	2022	An	2481.00	I	Imputed value
QCL	Crops and livestock products	524	Nepal	5313	Laying	0231	Hen eggs in shell, fresh	2022	2022	1000 An	10131.00	A	Official figure
QCL	Crops and livestock products	524	Nepal	5321	Producing Animals/Slaughtered	21121	Meat of chickens, fresh or chilled	2022	2022	1000 An	230000.00	E	Estimated value
QCL	Crops and livestock products	524	Nepal	5320	Producing Animals/Slaughtered	21116	Meat of goat, fresh or chilled	2022	2022	An	7074507.00	I	Imputed value
QCL	Crops and livestock products	524	Nepal	5320	Producing Animals/Slaughtered	21113.01	Meat of pig with the bone, fresh or chilled	2022	2022	An	754825.00	I	Imputed value
QCL	Crops and livestock products	524	Nepal	5320	Producing Animals/Slaughtered	21115	Meat of sheep, fresh or chilled	2022	2022	An	290514.00	I	Imputed value
QCL	Crops and livestock products	524	Nepal	5318	Milk Animals	02211	Raw milk of cattle	2022	2022	An	1223061.00	A	Official figure
QCL	Crops and livestock products	524	Nepal	5318	Milk Animals	02292	Raw milk of goats	2022	2022	An	2255667.00	I	Imputed value
QCL	Crops and livestock products	524	Nepal	5318	Milk Animals	02291	Raw milk of sheep	2022	2022	An	312012.00	I	Imputed value
QCL	Crops and livestock products	528	Netherlands (Kingdom of the)	5320	Producing Animals/Slaughtered	21111.01	Meat of cattle with the bone, fresh or chilled	2022	2022	An	2108740.00	A	Official figure
QCL	Crops and livestock products	528	Netherlands (Kingdom of the)	5321	Producing Animals/Slaughtered	21121	Meat of chickens, fresh or chilled	2022	2022	1000 An	517709.00	A	Official figure
QCL	Crops and livestock products	528	Netherlands (Kingdom of the)	5320	Producing Animals/Slaughtered	21116	Meat of goat, fresh or chilled	2022	2022	An	204360.00	A	Official figure
QCL	Crops and livestock products	528	Netherlands (Kingdom of the)	5320	Producing Animals/Slaughtered	21113.01	Meat of pig with the bone, fresh or chilled	2022	2022	An	16931840.00	A	Official figure
QCL	Crops and livestock products	528	Netherlands (Kingdom of the)	5320	Producing Animals/Slaughtered	21115	Meat of sheep, fresh or chilled	2022	2022	An	664410.00	A	Official figure
QCL	Crops and livestock products	528	Netherlands (Kingdom of the)	5318	Milk Animals	02211	Raw milk of cattle	2022	2022	An	1570000.00	A	Official figure
QCL	Crops and livestock products	528	Netherlands (Kingdom of the)	5318	Milk Animals	02292	Raw milk of goats	2022	2022	An	527000.00	A	Official figure
QCL	Crops and livestock products	528	Netherlands (Kingdom of the)	5318	Milk Animals	02291	Raw milk of sheep	2022	2022	An	15000.00	A	Official figure
QCL	Crops and livestock products	540	New Caledonia	5313	Laying	0231	Hen eggs in shell, fresh	2022	2022	1000 An	194.00	E	Estimated value
QCL	Crops and livestock products	540	New Caledonia	5320	Producing Animals/Slaughtered	21111.01	Meat of cattle with the bone, fresh or chilled	2022	2022	An	14166.00	A	Official figure
QCL	Crops and livestock products	540	New Caledonia	5321	Producing Animals/Slaughtered	21121	Meat of chickens, fresh or chilled	2022	2022	1000 An	545.00	I	Imputed value
QCL	Crops and livestock products	540	New Caledonia	5320	Producing Animals/Slaughtered	21116	Meat of goat, fresh or chilled	2022	2022	An	75.00	A	Official figure
QCL	Crops and livestock products	540	New Caledonia	5320	Producing Animals/Slaughtered	21113.01	Meat of pig with the bone, fresh or chilled	2022	2022	An	34737.00	A	Official figure
QCL	Crops and livestock products	540	New Caledonia	5320	Producing Animals/Slaughtered	21115	Meat of sheep, fresh or chilled	2022	2022	An	438.00	A	Official figure
QCL	Crops and livestock products	540	New Caledonia	5318	Milk Animals	02211	Raw milk of cattle	2022	2022	An	319.00	I	Imputed value
QCL	Crops and livestock products	554	New Zealand	5313	Laying	0231	Hen eggs in shell, fresh	2022	2022	1000 An	3659.00	A	Official figure
QCL	Crops and livestock products	554	New Zealand	5320	Producing Animals/Slaughtered	21111.01	Meat of cattle with the bone, fresh or chilled	2022	2022	An	4593971.00	A	Official figure
QCL	Crops and livestock products	554	New Zealand	5321	Producing Animals/Slaughtered	21121	Meat of chickens, fresh or chilled	2022	2022	1000 An	119535.00	A	Official figure
QCL	Crops and livestock products	554	New Zealand	5320	Producing Animals/Slaughtered	21116	Meat of goat, fresh or chilled	2022	2022	An	145069.00	A	Official figure
QCL	Crops and livestock products	554	New Zealand	5320	Producing Animals/Slaughtered	21113.01	Meat of pig with the bone, fresh or chilled	2022	2022	An	631084.00	A	Official figure
QCL	Crops and livestock products	554	New Zealand	5320	Producing Animals/Slaughtered	21115	Meat of sheep, fresh or chilled	2022	2022	An	21643551.00	A	Official figure
QCL	Crops and livestock products	554	New Zealand	5318	Milk Animals	02211	Raw milk of cattle	2022	2022	An	4724208.00	A	Official figure
QCL	Crops and livestock products	558	Nicaragua	5313	Laying	0231	Hen eggs in shell, fresh	2022	2022	1000 An	4866.00	I	Imputed value
QCL	Crops and livestock products	558	Nicaragua	5320	Producing Animals/Slaughtered	21111.01	Meat of cattle with the bone, fresh or chilled	2022	2022	An	797591.00	A	Official figure
QCL	Crops and livestock products	558	Nicaragua	5321	Producing Animals/Slaughtered	21121	Meat of chickens, fresh or chilled	2022	2022	1000 An	67281.00	A	Official figure
QCL	Crops and livestock products	558	Nicaragua	5320	Producing Animals/Slaughtered	21116	Meat of goat, fresh or chilled	2022	2022	An	2314.00	I	Imputed value
QCL	Crops and livestock products	558	Nicaragua	5320	Producing Animals/Slaughtered	21113.01	Meat of pig with the bone, fresh or chilled	2022	2022	An	300374.00	A	Official figure
QCL	Crops and livestock products	558	Nicaragua	5320	Producing Animals/Slaughtered	21115	Meat of sheep, fresh or chilled	2022	2022	An	1968.00	I	Imputed value
QCL	Crops and livestock products	558	Nicaragua	5318	Milk Animals	02211	Raw milk of cattle	2022	2022	An	887433.00	I	Imputed value
QCL	Crops and livestock products	562	Niger	5313	Laying	0231	Hen eggs in shell, fresh	2022	2022	1000 An	3872.00	I	Imputed value
QCL	Crops and livestock products	562	Niger	5320	Producing Animals/Slaughtered	21111.01	Meat of cattle with the bone, fresh or chilled	2022	2022	An	249231.00	A	Official figure
QCL	Crops and livestock products	562	Niger	5321	Producing Animals/Slaughtered	21121	Meat of chickens, fresh or chilled	2022	2022	1000 An	25255.00	I	Imputed value
QCL	Crops and livestock products	562	Niger	5320	Producing Animals/Slaughtered	21116	Meat of goat, fresh or chilled	2022	2022	An	1296685.00	A	Official figure
QCL	Crops and livestock products	562	Niger	5320	Producing Animals/Slaughtered	21113.01	Meat of pig with the bone, fresh or chilled	2022	2022	An	33898.00	I	Imputed value
QCL	Crops and livestock products	562	Niger	5320	Producing Animals/Slaughtered	21115	Meat of sheep, fresh or chilled	2022	2022	An	669709.00	A	Official figure
QCL	Crops and livestock products	562	Niger	5318	Milk Animals	02211	Raw milk of cattle	2022	2022	An	2330349.00	E	Estimated value
QCL	Crops and livestock products	562	Niger	5318	Milk Animals	02292	Raw milk of goats	2022	2022	An	6839049.00	I	Imputed value
QCL	Crops and livestock products	562	Niger	5318	Milk Animals	02291	Raw milk of sheep	2022	2022	An	4220519.00	I	Imputed value
QCL	Crops and livestock products	566	Nigeria	5313	Laying	0231	Hen eggs in shell, fresh	2022	2022	1000 An	116269.00	E	Estimated value
QCL	Crops and livestock products	566	Nigeria	5320	Producing Animals/Slaughtered	21111.01	Meat of cattle with the bone, fresh or chilled	2022	2022	An	3312633.00	I	Imputed value
QCL	Crops and livestock products	566	Nigeria	5321	Producing Animals/Slaughtered	21121	Meat of chickens, fresh or chilled	2022	2022	1000 An	302017.00	E	Estimated value
QCL	Crops and livestock products	566	Nigeria	5320	Producing Animals/Slaughtered	21116	Meat of goat, fresh or chilled	2022	2022	An	28134083.00	I	Imputed value
QCL	Crops and livestock products	566	Nigeria	5320	Producing Animals/Slaughtered	21113.01	Meat of pig with the bone, fresh or chilled	2022	2022	An	8069382.00	I	Imputed value
QCL	Crops and livestock products	566	Nigeria	5320	Producing Animals/Slaughtered	21115	Meat of sheep, fresh or chilled	2022	2022	An	18856195.00	E	Estimated value
QCL	Crops and livestock products	566	Nigeria	5318	Milk Animals	02211	Raw milk of cattle	2022	2022	An	2228277.00	I	Imputed value
QCL	Crops and livestock products	570	Niue	5313	Laying	0231	Hen eggs in shell, fresh	2022	2022	1000 An	3.00	I	Imputed value
QCL	Crops and livestock products	570	Niue	5320	Producing Animals/Slaughtered	21111.01	Meat of cattle with the bone, fresh or chilled	2022	2022	An	11.00	I	Imputed value
QCL	Crops and livestock products	570	Niue	5321	Producing Animals/Slaughtered	21121	Meat of chickens, fresh or chilled	2022	2022	1000 An	24.00	E	Estimated value
QCL	Crops and livestock products	570	Niue	5320	Producing Animals/Slaughtered	21113.01	Meat of pig with the bone, fresh or chilled	2022	2022	An	1009.00	I	Imputed value
QCL	Crops and livestock products	570	Niue	5318	Milk Animals	02211	Raw milk of cattle	2022	2022	An	75.00	I	Imputed value
QCL	Crops and livestock products	807	North Macedonia	5313	Laying	0231	Hen eggs in shell, fresh	2022	2022	1000 An	1090.00	A	Official figure
QCL	Crops and livestock products	807	North Macedonia	5320	Producing Animals/Slaughtered	21111.01	Meat of cattle with the bone, fresh or chilled	2022	2022	An	16730.00	A	Official figure
QCL	Crops and livestock products	807	North Macedonia	5321	Producing Animals/Slaughtered	21121	Meat of chickens, fresh or chilled	2022	2022	1000 An	2812.00	E	Estimated value
QCL	Crops and livestock products	807	North Macedonia	5320	Producing Animals/Slaughtered	21113.01	Meat of pig with the bone, fresh or chilled	2022	2022	An	174336.00	A	Official figure
QCL	Crops and livestock products	807	North Macedonia	5320	Producing Animals/Slaughtered	21115	Meat of sheep, fresh or chilled	2022	2022	An	251241.00	A	Official figure
QCL	Crops and livestock products	807	North Macedonia	5318	Milk Animals	02211	Raw milk of cattle	2022	2022	An	97451.00	A	Official figure
QCL	Crops and livestock products	807	North Macedonia	5318	Milk Animals	02292	Raw milk of goats	2022	2022	An	54216.00	A	Official figure
QCL	Crops and livestock products	807	North Macedonia	5318	Milk Animals	02291	Raw milk of sheep	2022	2022	An	464922.00	A	Official figure
QCL	Crops and livestock products	578	Norway	5313	Laying	0231	Hen eggs in shell, fresh	2022	2022	1000 An	4657.00	A	Official figure
QCL	Crops and livestock products	578	Norway	5320	Producing Animals/Slaughtered	21111.01	Meat of cattle with the bone, fresh or chilled	2022	2022	An	317800.00	A	Official figure
QCL	Crops and livestock products	578	Norway	5321	Producing Animals/Slaughtered	21121	Meat of chickens, fresh or chilled	2022	2022	1000 An	72329.00	A	Official figure
QCL	Crops and livestock products	578	Norway	5320	Producing Animals/Slaughtered	21116	Meat of goat, fresh or chilled	2022	2022	An	20900.00	A	Official figure
QCL	Crops and livestock products	578	Norway	5320	Producing Animals/Slaughtered	21113.01	Meat of pig with the bone, fresh or chilled	2022	2022	An	1523500.00	A	Official figure
QCL	Crops and livestock products	578	Norway	5320	Producing Animals/Slaughtered	21115	Meat of sheep, fresh or chilled	2022	2022	An	1164900.00	A	Official figure
QCL	Crops and livestock products	578	Norway	5318	Milk Animals	02211	Raw milk of cattle	2022	2022	An	208400.00	A	Official figure
QCL	Crops and livestock products	578	Norway	5318	Milk Animals	02292	Raw milk of goats	2022	2022	An	33500.00	A	Official figure
QCL	Crops and livestock products	512	Oman	5313	Laying	0231	Hen eggs in shell, fresh	2022	2022	1000 An	1536.00	A	Official figure
QCL	Crops and livestock products	512	Oman	5320	Producing Animals/Slaughtered	21111.01	Meat of cattle with the bone, fresh or chilled	2022	2022	An	122712.00	A	Official figure
QCL	Crops and livestock products	512	Oman	5321	Producing Animals/Slaughtered	21121	Meat of chickens, fresh or chilled	2022	2022	1000 An	8521.00	I	Imputed value
QCL	Crops and livestock products	512	Oman	5320	Producing Animals/Slaughtered	21116	Meat of goat, fresh or chilled	2022	2022	An	741477.00	A	Official figure
QCL	Crops and livestock products	512	Oman	5320	Producing Animals/Slaughtered	21115	Meat of sheep, fresh or chilled	2022	2022	An	1111220.00	I	Imputed value
QCL	Crops and livestock products	512	Oman	5318	Milk Animals	02211	Raw milk of cattle	2022	2022	An	133051.00	A	Official figure
QCL	Crops and livestock products	512	Oman	5318	Milk Animals	02292	Raw milk of goats	2022	2022	An	1521926.00	I	Imputed value
QCL	Crops and livestock products	512	Oman	5318	Milk Animals	02291	Raw milk of sheep	2022	2022	An	487465.00	I	Imputed value
QCL	Crops and livestock products	586	Pakistan	5313	Laying	0231	Hen eggs in shell, fresh	2022	2022	1000 An	114000.00	A	Official figure
QCL	Crops and livestock products	586	Pakistan	5320	Producing Animals/Slaughtered	21111.01	Meat of cattle with the bone, fresh or chilled	2022	2022	An	9753000.00	A	Official figure
QCL	Crops and livestock products	586	Pakistan	5321	Producing Animals/Slaughtered	21121	Meat of chickens, fresh or chilled	2022	2022	1000 An	1680000.00	A	Official figure
QCL	Crops and livestock products	586	Pakistan	5320	Producing Animals/Slaughtered	21116	Meat of goat, fresh or chilled	2022	2022	An	45418000.00	A	Official figure
QCL	Crops and livestock products	586	Pakistan	5320	Producing Animals/Slaughtered	21115	Meat of sheep, fresh or chilled	2022	2022	An	15343000.00	A	Official figure
QCL	Crops and livestock products	586	Pakistan	5318	Milk Animals	02211	Raw milk of cattle	2022	2022	An	15764000.00	A	Official figure
QCL	Crops and livestock products	586	Pakistan	5318	Milk Animals	02292	Raw milk of goats	2022	2022	An	7172000.00	A	Official figure
QCL	Crops and livestock products	586	Pakistan	5318	Milk Animals	02291	Raw milk of sheep	2022	2022	An	830000.00	A	Official figure
QCL	Crops and livestock products	275	Palestine	5313	Laying	0231	Hen eggs in shell, fresh	2022	2022	1000 An	1957.00	E	Estimated value
QCL	Crops and livestock products	275	Palestine	5320	Producing Animals/Slaughtered	21111.01	Meat of cattle with the bone, fresh or chilled	2022	2022	An	40183.00	I	Imputed value
QCL	Crops and livestock products	275	Palestine	5321	Producing Animals/Slaughtered	21121	Meat of chickens, fresh or chilled	2022	2022	1000 An	20866.00	I	Imputed value
QCL	Crops and livestock products	275	Palestine	5320	Producing Animals/Slaughtered	21116	Meat of goat, fresh or chilled	2022	2022	An	211018.00	E	Estimated value
QCL	Crops and livestock products	275	Palestine	5320	Producing Animals/Slaughtered	21115	Meat of sheep, fresh or chilled	2022	2022	An	396530.00	I	Imputed value
QCL	Crops and livestock products	275	Palestine	5318	Milk Animals	02211	Raw milk of cattle	2022	2022	An	29440.00	I	Imputed value
QCL	Crops and livestock products	275	Palestine	5318	Milk Animals	02292	Raw milk of goats	2022	2022	An	166931.00	I	Imputed value
QCL	Crops and livestock products	275	Palestine	5318	Milk Animals	02291	Raw milk of sheep	2022	2022	An	543507.00	I	Imputed value
QCL	Crops and livestock products	591	Panama	5313	Laying	0231	Hen eggs in shell, fresh	2022	2022	1000 An	3054.00	E	Estimated value
QCL	Crops and livestock products	591	Panama	5320	Producing Animals/Slaughtered	21111.01	Meat of cattle with the bone, fresh or chilled	2022	2022	An	345340.00	I	Imputed value
QCL	Crops and livestock products	591	Panama	5321	Producing Animals/Slaughtered	21121	Meat of chickens, fresh or chilled	2022	2022	1000 An	138378.00	I	Imputed value
QCL	Crops and livestock products	591	Panama	5320	Producing Animals/Slaughtered	21113.01	Meat of pig with the bone, fresh or chilled	2022	2022	An	659629.00	I	Imputed value
QCL	Crops and livestock products	591	Panama	5318	Milk Animals	02211	Raw milk of cattle	2022	2022	An	144854.00	I	Imputed value
QCL	Crops and livestock products	598	Papua New Guinea	5313	Laying	0231	Hen eggs in shell, fresh	2022	2022	1000 An	1705.00	I	Imputed value
QCL	Crops and livestock products	598	Papua New Guinea	5320	Producing Animals/Slaughtered	21111.01	Meat of cattle with the bone, fresh or chilled	2022	2022	An	21510.00	I	Imputed value
QCL	Crops and livestock products	598	Papua New Guinea	5321	Producing Animals/Slaughtered	21121	Meat of chickens, fresh or chilled	2022	2022	1000 An	7389.00	E	Estimated value
QCL	Crops and livestock products	598	Papua New Guinea	5320	Producing Animals/Slaughtered	21116	Meat of goat, fresh or chilled	2022	2022	An	649.00	E	Estimated value
QCL	Crops and livestock products	598	Papua New Guinea	5320	Producing Animals/Slaughtered	21113.01	Meat of pig with the bone, fresh or chilled	2022	2022	An	2004553.00	E	Estimated value
QCL	Crops and livestock products	598	Papua New Guinea	5320	Producing Animals/Slaughtered	21115	Meat of sheep, fresh or chilled	2022	2022	An	2133.00	I	Imputed value
QCL	Crops and livestock products	598	Papua New Guinea	5318	Milk Animals	02211	Raw milk of cattle	2022	2022	An	1617.00	I	Imputed value
QCL	Crops and livestock products	598	Papua New Guinea	5318	Milk Animals	02292	Raw milk of goats	2022	2022	An	1357.00	I	Imputed value
QCL	Crops and livestock products	600	Paraguay	5313	Laying	0231	Hen eggs in shell, fresh	2022	2022	1000 An	9320.00	E	Estimated value
QCL	Crops and livestock products	600	Paraguay	5320	Producing Animals/Slaughtered	21111.01	Meat of cattle with the bone, fresh or chilled	2022	2022	An	2294780.00	A	Official figure
QCL	Crops and livestock products	600	Paraguay	5321	Producing Animals/Slaughtered	21121	Meat of chickens, fresh or chilled	2022	2022	1000 An	76141.00	A	Official figure
QCL	Crops and livestock products	600	Paraguay	5320	Producing Animals/Slaughtered	21116	Meat of goat, fresh or chilled	2022	2022	An	87569.00	I	Imputed value
QCL	Crops and livestock products	600	Paraguay	5320	Producing Animals/Slaughtered	21113.01	Meat of pig with the bone, fresh or chilled	2022	2022	An	680429.00	A	Official figure
QCL	Crops and livestock products	600	Paraguay	5320	Producing Animals/Slaughtered	21115	Meat of sheep, fresh or chilled	2022	2022	An	123081.00	I	Imputed value
QCL	Crops and livestock products	600	Paraguay	5318	Milk Animals	02211	Raw milk of cattle	2022	2022	An	209770.00	I	Imputed value
QCL	Crops and livestock products	604	Peru	5313	Laying	0231	Hen eggs in shell, fresh	2022	2022	1000 An	29495.00	A	Official figure
QCL	Crops and livestock products	604	Peru	5320	Producing Animals/Slaughtered	21111.01	Meat of cattle with the bone, fresh or chilled	2022	2022	An	1316220.00	A	Official figure
QCL	Crops and livestock products	604	Peru	5321	Producing Animals/Slaughtered	21121	Meat of chickens, fresh or chilled	2022	2022	1000 An	803596.00	A	Official figure
QCL	Crops and livestock products	604	Peru	5320	Producing Animals/Slaughtered	21116	Meat of goat, fresh or chilled	2022	2022	An	390294.00	A	Official figure
QCL	Crops and livestock products	604	Peru	5320	Producing Animals/Slaughtered	21113.01	Meat of pig with the bone, fresh or chilled	2022	2022	An	3458392.00	A	Official figure
QCL	Crops and livestock products	604	Peru	5320	Producing Animals/Slaughtered	21115	Meat of sheep, fresh or chilled	2022	2022	An	2592725.00	A	Official figure
QCL	Crops and livestock products	604	Peru	5318	Milk Animals	02211	Raw milk of cattle	2022	2022	An	945549.00	A	Official figure
QCL	Crops and livestock products	604	Peru	5318	Milk Animals	02292	Raw milk of goats	2022	2022	An	251119.00	I	Imputed value
QCL	Crops and livestock products	608	Philippines	5313	Laying	0231	Hen eggs in shell, fresh	2022	2022	1000 An	128392.00	E	Estimated value
QCL	Crops and livestock products	608	Philippines	5320	Producing Animals/Slaughtered	21111.01	Meat of cattle with the bone, fresh or chilled	2022	2022	An	883700.00	A	Official figure
QCL	Crops and livestock products	608	Philippines	5321	Producing Animals/Slaughtered	21121	Meat of chickens, fresh or chilled	2022	2022	1000 An	1196972.00	A	Official figure
QCL	Crops and livestock products	608	Philippines	5320	Producing Animals/Slaughtered	21116	Meat of goat, fresh or chilled	2022	2022	An	3150776.00	A	Official figure
QCL	Crops and livestock products	608	Philippines	5320	Producing Animals/Slaughtered	21113.01	Meat of pig with the bone, fresh or chilled	2022	2022	An	21065082.00	A	Official figure
QCL	Crops and livestock products	608	Philippines	5320	Producing Animals/Slaughtered	21115	Meat of sheep, fresh or chilled	2022	2022	An	8970.00	I	Imputed value
QCL	Crops and livestock products	608	Philippines	5318	Milk Animals	02211	Raw milk of cattle	2022	2022	An	5528.00	I	Imputed value
QCL	Crops and livestock products	616	Poland	5313	Laying	0231	Hen eggs in shell, fresh	2022	2022	1000 An	49040.00	A	Official figure
QCL	Crops and livestock products	616	Poland	5320	Producing Animals/Slaughtered	21111.01	Meat of cattle with the bone, fresh or chilled	2022	2022	An	1790380.00	A	Official figure
QCL	Crops and livestock products	616	Poland	5321	Producing Animals/Slaughtered	21121	Meat of chickens, fresh or chilled	2022	2022	1000 An	1200098.00	A	Official figure
QCL	Crops and livestock products	616	Poland	5320	Producing Animals/Slaughtered	21116	Meat of goat, fresh or chilled	2022	2022	An	3020.00	A	Official figure
QCL	Crops and livestock products	616	Poland	5320	Producing Animals/Slaughtered	21113.01	Meat of pig with the bone, fresh or chilled	2022	2022	An	19366080.00	A	Official figure
QCL	Crops and livestock products	616	Poland	5320	Producing Animals/Slaughtered	21115	Meat of sheep, fresh or chilled	2022	2022	An	69840.00	A	Official figure
QCL	Crops and livestock products	616	Poland	5318	Milk Animals	02211	Raw milk of cattle	2022	2022	An	2037280.00	A	Official figure
QCL	Crops and livestock products	620	Portugal	5313	Laying	0231	Hen eggs in shell, fresh	2022	2022	1000 An	7482.00	A	Official figure
QCL	Crops and livestock products	620	Portugal	5320	Producing Animals/Slaughtered	21111.01	Meat of cattle with the bone, fresh or chilled	2022	2022	An	426400.00	A	Official figure
QCL	Crops and livestock products	620	Portugal	5321	Producing Animals/Slaughtered	21121	Meat of chickens, fresh or chilled	2022	2022	1000 An	217276.00	A	Official figure
QCL	Crops and livestock products	620	Portugal	5320	Producing Animals/Slaughtered	21116	Meat of goat, fresh or chilled	2022	2022	An	192130.00	A	Official figure
QCL	Crops and livestock products	620	Portugal	5320	Producing Animals/Slaughtered	21113.01	Meat of pig with the bone, fresh or chilled	2022	2022	An	5802890.00	A	Official figure
QCL	Crops and livestock products	620	Portugal	5320	Producing Animals/Slaughtered	21115	Meat of sheep, fresh or chilled	2022	2022	An	1170560.00	A	Official figure
QCL	Crops and livestock products	620	Portugal	5318	Milk Animals	02211	Raw milk of cattle	2022	2022	An	221540.00	A	Official figure
QCL	Crops and livestock products	620	Portugal	5318	Milk Animals	02292	Raw milk of goats	2022	2022	An	299000.00	A	Official figure
QCL	Crops and livestock products	620	Portugal	5318	Milk Animals	02291	Raw milk of sheep	2022	2022	An	250690.00	A	Official figure
QCL	Crops and livestock products	630	Puerto Rico	5313	Laying	0231	Hen eggs in shell, fresh	2022	2022	1000 An	1128.00	I	Imputed value
QCL	Crops and livestock products	630	Puerto Rico	5320	Producing Animals/Slaughtered	21111.01	Meat of cattle with the bone, fresh or chilled	2022	2022	An	19407.00	E	Estimated value
QCL	Crops and livestock products	630	Puerto Rico	5321	Producing Animals/Slaughtered	21121	Meat of chickens, fresh or chilled	2022	2022	1000 An	23348.00	I	Imputed value
QCL	Crops and livestock products	630	Puerto Rico	5320	Producing Animals/Slaughtered	21116	Meat of goat, fresh or chilled	2022	2022	An	469.00	I	Imputed value
QCL	Crops and livestock products	630	Puerto Rico	5320	Producing Animals/Slaughtered	21113.01	Meat of pig with the bone, fresh or chilled	2022	2022	An	52603.00	E	Estimated value
QCL	Crops and livestock products	630	Puerto Rico	5320	Producing Animals/Slaughtered	21115	Meat of sheep, fresh or chilled	2022	2022	An	1608.00	I	Imputed value
QCL	Crops and livestock products	630	Puerto Rico	5318	Milk Animals	02211	Raw milk of cattle	2022	2022	An	61879.00	I	Imputed value
QCL	Crops and livestock products	630	Puerto Rico	5318	Milk Animals	02292	Raw milk of goats	2022	2022	An	2016.00	I	Imputed value
QCL	Crops and livestock products	634	Qatar	5313	Laying	0231	Hen eggs in shell, fresh	2022	2022	1000 An	830.00	A	Official figure
QCL	Crops and livestock products	634	Qatar	5320	Producing Animals/Slaughtered	21111.01	Meat of cattle with the bone, fresh or chilled	2022	2022	An	7710.00	A	Official figure
QCL	Crops and livestock products	634	Qatar	5321	Producing Animals/Slaughtered	21121	Meat of chickens, fresh or chilled	2022	2022	1000 An	25000.00	E	Estimated value
QCL	Crops and livestock products	634	Qatar	5320	Producing Animals/Slaughtered	21116	Meat of goat, fresh or chilled	2022	2022	An	29961.00	E	Estimated value
QCL	Crops and livestock products	634	Qatar	5320	Producing Animals/Slaughtered	21115	Meat of sheep, fresh or chilled	2022	2022	An	372400.00	A	Official figure
QCL	Crops and livestock products	634	Qatar	5318	Milk Animals	02211	Raw milk of cattle	2022	2022	An	5300.00	E	Estimated value
QCL	Crops and livestock products	634	Qatar	5318	Milk Animals	02292	Raw milk of goats	2022	2022	An	116346.00	I	Imputed value
QCL	Crops and livestock products	634	Qatar	5318	Milk Animals	02291	Raw milk of sheep	2022	2022	An	228358.00	I	Imputed value
QCL	Crops and livestock products	410	Republic of Korea	5313	Laying	0231	Hen eggs in shell, fresh	2022	2022	1000 An	74188.00	A	Official figure
QCL	Crops and livestock products	410	Republic of Korea	5320	Producing Animals/Slaughtered	21111.01	Meat of cattle with the bone, fresh or chilled	2022	2022	An	1015000.00	X	Figure from international organizations	Unofficial figure
QCL	Crops and livestock products	410	Republic of Korea	5321	Producing Animals/Slaughtered	21121	Meat of chickens, fresh or chilled	2022	2022	1000 An	1030472.00	I	Imputed value
QCL	Crops and livestock products	410	Republic of Korea	5320	Producing Animals/Slaughtered	21116	Meat of goat, fresh or chilled	2022	2022	An	102605.00	E	Estimated value
QCL	Crops and livestock products	410	Republic of Korea	5320	Producing Animals/Slaughtered	21113.01	Meat of pig with the bone, fresh or chilled	2022	2022	An	18556000.00	X	Figure from international organizations	Unofficial figure
QCL	Crops and livestock products	410	Republic of Korea	5320	Producing Animals/Slaughtered	21115	Meat of sheep, fresh or chilled	2022	2022	An	388.00	E	Estimated value
QCL	Crops and livestock products	410	Republic of Korea	5318	Milk Animals	02211	Raw milk of cattle	2022	2022	An	190803.00	A	Official figure
QCL	Crops and livestock products	410	Republic of Korea	5318	Milk Animals	02292	Raw milk of goats	2022	2022	An	60008.00	I	Imputed value
QCL	Crops and livestock products	498	Republic of Moldova	5313	Laying	0231	Hen eggs in shell, fresh	2022	2022	1000 An	2929.00	E	Estimated value
QCL	Crops and livestock products	498	Republic of Moldova	5320	Producing Animals/Slaughtered	21111.01	Meat of cattle with the bone, fresh or chilled	2022	2022	An	33999.00	I	Imputed value
QCL	Crops and livestock products	498	Republic of Moldova	5321	Producing Animals/Slaughtered	21121	Meat of chickens, fresh or chilled	2022	2022	1000 An	43608.00	I	Imputed value
QCL	Crops and livestock products	498	Republic of Moldova	5320	Producing Animals/Slaughtered	21113.01	Meat of pig with the bone, fresh or chilled	2022	2022	An	707787.00	E	Estimated value
QCL	Crops and livestock products	498	Republic of Moldova	5320	Producing Animals/Slaughtered	21115	Meat of sheep, fresh or chilled	2022	2022	An	71090.00	I	Imputed value
QCL	Crops and livestock products	498	Republic of Moldova	5318	Milk Animals	02211	Raw milk of cattle	2022	2022	An	75913.00	I	Imputed value
QCL	Crops and livestock products	498	Republic of Moldova	5318	Milk Animals	02292	Raw milk of goats	2022	2022	An	107827.00	I	Imputed value
QCL	Crops and livestock products	498	Republic of Moldova	5318	Milk Animals	02291	Raw milk of sheep	2022	2022	An	471588.00	E	Estimated value
QCL	Crops and livestock products	642	Romania	5313	Laying	0231	Hen eggs in shell, fresh	2022	2022	1000 An	41883.00	A	Official figure
QCL	Crops and livestock products	642	Romania	5320	Producing Animals/Slaughtered	21111.01	Meat of cattle with the bone, fresh or chilled	2022	2022	An	615420.00	A	Official figure
QCL	Crops and livestock products	642	Romania	5321	Producing Animals/Slaughtered	21121	Meat of chickens, fresh or chilled	2022	2022	1000 An	285713.00	A	Official figure
QCL	Crops and livestock products	642	Romania	5320	Producing Animals/Slaughtered	21116	Meat of goat, fresh or chilled	2022	2022	An	505500.00	A	Official figure
QCL	Crops and livestock products	642	Romania	5320	Producing Animals/Slaughtered	21113.01	Meat of pig with the bone, fresh or chilled	2022	2022	An	3696100.00	A	Official figure
QCL	Crops and livestock products	642	Romania	5320	Producing Animals/Slaughtered	21115	Meat of sheep, fresh or chilled	2022	2022	An	5763480.00	A	Official figure
QCL	Crops and livestock products	642	Romania	5318	Milk Animals	02211	Raw milk of cattle	2022	2022	An	1075600.00	A	Official figure
QCL	Crops and livestock products	642	Romania	5318	Milk Animals	02292	Raw milk of goats	2022	2022	An	1215000.00	A	Official figure
QCL	Crops and livestock products	642	Romania	5318	Milk Animals	02291	Raw milk of sheep	2022	2022	An	7854900.00	A	Official figure
QCL	Crops and livestock products	643	Russian Federation	5313	Laying	0231	Hen eggs in shell, fresh	2022	2022	1000 An	156284.00	A	Official figure
QCL	Crops and livestock products	643	Russian Federation	5320	Producing Animals/Slaughtered	21111.01	Meat of cattle with the bone, fresh or chilled	2022	2022	An	7550535.00	A	Official figure
QCL	Crops and livestock products	643	Russian Federation	5321	Producing Animals/Slaughtered	21121	Meat of chickens, fresh or chilled	2022	2022	1000 An	2529742.00	A	Official figure
QCL	Crops and livestock products	643	Russian Federation	5320	Producing Animals/Slaughtered	21116	Meat of goat, fresh or chilled	2022	2022	An	1016653.00	A	Official figure
QCL	Crops and livestock products	643	Russian Federation	5320	Producing Animals/Slaughtered	21113.01	Meat of pig with the bone, fresh or chilled	2022	2022	An	48005791.00	A	Official figure
QCL	Crops and livestock products	643	Russian Federation	5320	Producing Animals/Slaughtered	21115	Meat of sheep, fresh or chilled	2022	2022	An	10748615.00	A	Official figure
QCL	Crops and livestock products	643	Russian Federation	5318	Milk Animals	02211	Raw milk of cattle	2022	2022	An	6268581.00	A	Official figure
QCL	Crops and livestock products	643	Russian Federation	5318	Milk Animals	02292	Raw milk of goats	2022	2022	An	704200.00	A	Official figure
QCL	Crops and livestock products	643	Russian Federation	5318	Milk Animals	02291	Raw milk of sheep	2022	2022	An	3728644.00	A	Official figure
QCL	Crops and livestock products	646	Rwanda	5313	Laying	0231	Hen eggs in shell, fresh	2022	2022	1000 An	1370.00	E	Estimated value
QCL	Crops and livestock products	646	Rwanda	5320	Producing Animals/Slaughtered	21111.01	Meat of cattle with the bone, fresh or chilled	2022	2022	An	429374.00	I	Imputed value
QCL	Crops and livestock products	646	Rwanda	5321	Producing Animals/Slaughtered	21121	Meat of chickens, fresh or chilled	2022	2022	1000 An	2942.00	I	Imputed value
QCL	Crops and livestock products	646	Rwanda	5320	Producing Animals/Slaughtered	21116	Meat of goat, fresh or chilled	2022	2022	An	325497.00	I	Imputed value
QCL	Crops and livestock products	646	Rwanda	5320	Producing Animals/Slaughtered	21113.01	Meat of pig with the bone, fresh or chilled	2022	2022	An	181319.00	E	Estimated value
QCL	Crops and livestock products	646	Rwanda	5320	Producing Animals/Slaughtered	21115	Meat of sheep, fresh or chilled	2022	2022	An	56226.00	I	Imputed value
QCL	Crops and livestock products	646	Rwanda	5318	Milk Animals	02211	Raw milk of cattle	2022	2022	An	353250.00	I	Imputed value
QCL	Crops and livestock products	646	Rwanda	5318	Milk Animals	02292	Raw milk of goats	2022	2022	An	567859.00	I	Imputed value
QCL	Crops and livestock products	646	Rwanda	5318	Milk Animals	02291	Raw milk of sheep	2022	2022	An	70626.00	I	Imputed value
QCL	Crops and livestock products	659	Saint Kitts and Nevis	5313	Laying	0231	Hen eggs in shell, fresh	2022	2022	1000 An	55.00	A	Official figure
QCL	Crops and livestock products	659	Saint Kitts and Nevis	5320	Producing Animals/Slaughtered	21111.01	Meat of cattle with the bone, fresh or chilled	2022	2022	An	700.00	A	Official figure
QCL	Crops and livestock products	659	Saint Kitts and Nevis	5321	Producing Animals/Slaughtered	21121	Meat of chickens, fresh or chilled	2022	2022	1000 An	70.00	E	Estimated value
QCL	Crops and livestock products	659	Saint Kitts and Nevis	5320	Producing Animals/Slaughtered	21116	Meat of goat, fresh or chilled	2022	2022	An	791.00	I	Imputed value
QCL	Crops and livestock products	659	Saint Kitts and Nevis	5320	Producing Animals/Slaughtered	21113.01	Meat of pig with the bone, fresh or chilled	2022	2022	An	1308.00	E	Estimated value
QCL	Crops and livestock products	659	Saint Kitts and Nevis	5320	Producing Animals/Slaughtered	21115	Meat of sheep, fresh or chilled	2022	2022	An	864.00	I	Imputed value
QCL	Crops and livestock products	662	Saint Lucia	5313	Laying	0231	Hen eggs in shell, fresh	2022	2022	1000 An	78.00	A	Official figure
QCL	Crops and livestock products	662	Saint Lucia	5320	Producing Animals/Slaughtered	21111.01	Meat of cattle with the bone, fresh or chilled	2022	2022	An	2274.00	I	Imputed value
QCL	Crops and livestock products	662	Saint Lucia	5321	Producing Animals/Slaughtered	21121	Meat of chickens, fresh or chilled	2022	2022	1000 An	1130.00	I	Imputed value
QCL	Crops and livestock products	662	Saint Lucia	5320	Producing Animals/Slaughtered	21116	Meat of goat, fresh or chilled	2022	2022	An	5171.00	E	Estimated value
QCL	Crops and livestock products	662	Saint Lucia	5320	Producing Animals/Slaughtered	21113.01	Meat of pig with the bone, fresh or chilled	2022	2022	An	7090.00	A	Official figure
QCL	Crops and livestock products	662	Saint Lucia	5320	Producing Animals/Slaughtered	21115	Meat of sheep, fresh or chilled	2022	2022	An	4936.00	I	Imputed value
QCL	Crops and livestock products	662	Saint Lucia	5318	Milk Animals	02211	Raw milk of cattle	2022	2022	An	743.00	I	Imputed value
QCL	Crops and livestock products	670	Saint Vincent and the Grenadines	5313	Laying	0231	Hen eggs in shell, fresh	2022	2022	1000 An	48.00	E	Estimated value
QCL	Crops and livestock products	670	Saint Vincent and the Grenadines	5320	Producing Animals/Slaughtered	21111.01	Meat of cattle with the bone, fresh or chilled	2022	2022	An	741.00	I	Imputed value
QCL	Crops and livestock products	670	Saint Vincent and the Grenadines	5321	Producing Animals/Slaughtered	21121	Meat of chickens, fresh or chilled	2022	2022	1000 An	451.00	I	Imputed value
QCL	Crops and livestock products	670	Saint Vincent and the Grenadines	5320	Producing Animals/Slaughtered	21116	Meat of goat, fresh or chilled	2022	2022	An	2869.00	E	Estimated value
QCL	Crops and livestock products	670	Saint Vincent and the Grenadines	5320	Producing Animals/Slaughtered	21113.01	Meat of pig with the bone, fresh or chilled	2022	2022	An	5882.00	E	Estimated value
QCL	Crops and livestock products	670	Saint Vincent and the Grenadines	5320	Producing Animals/Slaughtered	21115	Meat of sheep, fresh or chilled	2022	2022	An	4122.00	E	Estimated value
QCL	Crops and livestock products	670	Saint Vincent and the Grenadines	5318	Milk Animals	02211	Raw milk of cattle	2022	2022	An	538.00	I	Imputed value
QCL	Crops and livestock products	882	Samoa	5313	Laying	0231	Hen eggs in shell, fresh	2022	2022	1000 An	63.00	I	Imputed value
QCL	Crops and livestock products	882	Samoa	5320	Producing Animals/Slaughtered	21111.01	Meat of cattle with the bone, fresh or chilled	2022	2022	An	9412.00	I	Imputed value
QCL	Crops and livestock products	882	Samoa	5321	Producing Animals/Slaughtered	21121	Meat of chickens, fresh or chilled	2022	2022	1000 An	498.00	I	Imputed value
QCL	Crops and livestock products	882	Samoa	5320	Producing Animals/Slaughtered	21113.01	Meat of pig with the bone, fresh or chilled	2022	2022	An	41342.00	I	Imputed value
QCL	Crops and livestock products	882	Samoa	5318	Milk Animals	02211	Raw milk of cattle	2022	2022	An	1668.00	I	Imputed value
QCL	Crops and livestock products	678	Sao Tome and Principe	5313	Laying	0231	Hen eggs in shell, fresh	2022	2022	1000 An	64.00	E	Estimated value
QCL	Crops and livestock products	678	Sao Tome and Principe	5320	Producing Animals/Slaughtered	21111.01	Meat of cattle with the bone, fresh or chilled	2022	2022	An	1085.00	E	Estimated value
QCL	Crops and livestock products	678	Sao Tome and Principe	5321	Producing Animals/Slaughtered	21121	Meat of chickens, fresh or chilled	2022	2022	1000 An	967.00	E	Estimated value
QCL	Crops and livestock products	678	Sao Tome and Principe	5320	Producing Animals/Slaughtered	21116	Meat of goat, fresh or chilled	2022	2022	An	1731.00	E	Estimated value
QCL	Crops and livestock products	678	Sao Tome and Principe	5320	Producing Animals/Slaughtered	21113.01	Meat of pig with the bone, fresh or chilled	2022	2022	An	9803.00	E	Estimated value
QCL	Crops and livestock products	678	Sao Tome and Principe	5320	Producing Animals/Slaughtered	21115	Meat of sheep, fresh or chilled	2022	2022	An	559.00	E	Estimated value
QCL	Crops and livestock products	678	Sao Tome and Principe	5318	Milk Animals	02211	Raw milk of cattle	2022	2022	An	410.00	I	Imputed value
QCL	Crops and livestock products	682	Saudi Arabia	5313	Laying	0231	Hen eggs in shell, fresh	2022	2022	1000 An	33714.00	E	Estimated value
QCL	Crops and livestock products	682	Saudi Arabia	5320	Producing Animals/Slaughtered	21111.01	Meat of cattle with the bone, fresh or chilled	2022	2022	An	195498.00	E	Estimated value
QCL	Crops and livestock products	682	Saudi Arabia	5321	Producing Animals/Slaughtered	21121	Meat of chickens, fresh or chilled	2022	2022	1000 An	644014.00	I	Imputed value
QCL	Crops and livestock products	682	Saudi Arabia	5320	Producing Animals/Slaughtered	21116	Meat of goat, fresh or chilled	2022	2022	An	2354717.00	A	Official figure
QCL	Crops and livestock products	682	Saudi Arabia	5320	Producing Animals/Slaughtered	21115	Meat of sheep, fresh or chilled	2022	2022	An	5658050.00	A	Official figure
QCL	Crops and livestock products	682	Saudi Arabia	5318	Milk Animals	02211	Raw milk of cattle	2022	2022	An	194936.00	I	Imputed value
QCL	Crops and livestock products	682	Saudi Arabia	5318	Milk Animals	02292	Raw milk of goats	2022	2022	An	2291019.00	I	Imputed value
QCL	Crops and livestock products	682	Saudi Arabia	5318	Milk Animals	02291	Raw milk of sheep	2022	2022	An	2847771.00	E	Estimated value
QCL	Crops and livestock products	686	Senegal	5313	Laying	0231	Hen eggs in shell, fresh	2022	2022	1000 An	19297.00	E	Estimated value
QCL	Crops and livestock products	686	Senegal	5320	Producing Animals/Slaughtered	21111.01	Meat of cattle with the bone, fresh or chilled	2022	2022	An	484361.00	A	Official figure
QCL	Crops and livestock products	686	Senegal	5321	Producing Animals/Slaughtered	21121	Meat of chickens, fresh or chilled	2022	2022	1000 An	96971.00	A	Official figure
QCL	Crops and livestock products	686	Senegal	5320	Producing Animals/Slaughtered	21116	Meat of goat, fresh or chilled	2022	2022	An	1647504.00	A	Official figure
QCL	Crops and livestock products	686	Senegal	5320	Producing Animals/Slaughtered	21113.01	Meat of pig with the bone, fresh or chilled	2022	2022	An	350459.00	A	Official figure
QCL	Crops and livestock products	686	Senegal	5320	Producing Animals/Slaughtered	21115	Meat of sheep, fresh or chilled	2022	2022	An	2631046.00	A	Official figure
QCL	Crops and livestock products	686	Senegal	5318	Milk Animals	02211	Raw milk of cattle	2022	2022	An	828148.00	E	Estimated value
QCL	Crops and livestock products	686	Senegal	5318	Milk Animals	02292	Raw milk of goats	2022	2022	An	700322.00	E	Estimated value
QCL	Crops and livestock products	686	Senegal	5318	Milk Animals	02291	Raw milk of sheep	2022	2022	An	741675.00	E	Estimated value
QCL	Crops and livestock products	688	Serbia	5313	Laying	0231	Hen eggs in shell, fresh	2022	2022	1000 An	7945.00	A	Official figure
QCL	Crops and livestock products	688	Serbia	5320	Producing Animals/Slaughtered	21111.01	Meat of cattle with the bone, fresh or chilled	2022	2022	An	317239.00	A	Official figure
QCL	Crops and livestock products	688	Serbia	5321	Producing Animals/Slaughtered	21121	Meat of chickens, fresh or chilled	2022	2022	1000 An	65019.00	A	Official figure
QCL	Crops and livestock products	688	Serbia	5320	Producing Animals/Slaughtered	21116	Meat of goat, fresh or chilled	2022	2022	An	221316.00	A	Official figure
QCL	Crops and livestock products	688	Serbia	5320	Producing Animals/Slaughtered	21113.01	Meat of pig with the bone, fresh or chilled	2022	2022	An	5249762.00	A	Official figure
QCL	Crops and livestock products	688	Serbia	5320	Producing Animals/Slaughtered	21115	Meat of sheep, fresh or chilled	2022	2022	An	1386520.00	A	Official figure
QCL	Crops and livestock products	688	Serbia	5318	Milk Animals	02211	Raw milk of cattle	2022	2022	An	388851.00	A	Official figure
QCL	Crops and livestock products	688	Serbia	5318	Milk Animals	02292	Raw milk of goats	2022	2022	An	111403.00	A	Official figure
QCL	Crops and livestock products	688	Serbia	5318	Milk Animals	02291	Raw milk of sheep	2022	2022	An	55947.00	A	Official figure
QCL	Crops and livestock products	690	Seychelles	5313	Laying	0231	Hen eggs in shell, fresh	2022	2022	1000 An	144.00	I	Imputed value
QCL	Crops and livestock products	690	Seychelles	5320	Producing Animals/Slaughtered	21111.01	Meat of cattle with the bone, fresh or chilled	2022	2022	An	83.00	A	Official figure
QCL	Crops and livestock products	690	Seychelles	5321	Producing Animals/Slaughtered	21121	Meat of chickens, fresh or chilled	2022	2022	1000 An	919.00	A	Official figure
QCL	Crops and livestock products	690	Seychelles	5320	Producing Animals/Slaughtered	21116	Meat of goat, fresh or chilled	2022	2022	An	2006.00	I	Imputed value
QCL	Crops and livestock products	690	Seychelles	5320	Producing Animals/Slaughtered	21113.01	Meat of pig with the bone, fresh or chilled	2022	2022	An	9354.00	A	Official figure
QCL	Crops and livestock products	690	Seychelles	5318	Milk Animals	02211	Raw milk of cattle	2022	2022	An	285.00	I	Imputed value
QCL	Crops and livestock products	694	Sierra Leone	5313	Laying	0231	Hen eggs in shell, fresh	2022	2022	1000 An	5025.00	E	Estimated value
QCL	Crops and livestock products	694	Sierra Leone	5320	Producing Animals/Slaughtered	21111.01	Meat of cattle with the bone, fresh or chilled	2022	2022	An	43425.00	E	Estimated value
QCL	Crops and livestock products	694	Sierra Leone	5321	Producing Animals/Slaughtered	21121	Meat of chickens, fresh or chilled	2022	2022	1000 An	22554.00	I	Imputed value
QCL	Crops and livestock products	694	Sierra Leone	5320	Producing Animals/Slaughtered	21116	Meat of goat, fresh or chilled	2022	2022	An	188435.00	E	Estimated value
QCL	Crops and livestock products	694	Sierra Leone	5320	Producing Animals/Slaughtered	21113.01	Meat of pig with the bone, fresh or chilled	2022	2022	An	24179.00	E	Estimated value
QCL	Crops and livestock products	694	Sierra Leone	5320	Producing Animals/Slaughtered	21115	Meat of sheep, fresh or chilled	2022	2022	An	187515.00	I	Imputed value
QCL	Crops and livestock products	694	Sierra Leone	5318	Milk Animals	02211	Raw milk of cattle	2022	2022	An	114745.00	I	Imputed value
QCL	Crops and livestock products	702	Singapore	5313	Laying	0231	Hen eggs in shell, fresh	2022	2022	1000 An	3386.00	E	Estimated value
QCL	Crops and livestock products	702	Singapore	5320	Producing Animals/Slaughtered	21111.01	Meat of cattle with the bone, fresh or chilled	2022	2022	An	81.00	I	Imputed value
QCL	Crops and livestock products	702	Singapore	5321	Producing Animals/Slaughtered	21121	Meat of chickens, fresh or chilled	2022	2022	1000 An	30161.00	A	Official figure
QCL	Crops and livestock products	702	Singapore	5320	Producing Animals/Slaughtered	21116	Meat of goat, fresh or chilled	2022	2022	An	572.00	E	Estimated value
QCL	Crops and livestock products	702	Singapore	5320	Producing Animals/Slaughtered	21113.01	Meat of pig with the bone, fresh or chilled	2022	2022	An	384854.00	A	Official figure
QCL	Crops and livestock products	702	Singapore	5320	Producing Animals/Slaughtered	21115	Meat of sheep, fresh or chilled	2022	2022	An	840.00	I	Imputed value
QCL	Crops and livestock products	703	Slovakia	5313	Laying	0231	Hen eggs in shell, fresh	2022	2022	1000 An	3257.00	A	Official figure
QCL	Crops and livestock products	703	Slovakia	5320	Producing Animals/Slaughtered	21111.01	Meat of cattle with the bone, fresh or chilled	2022	2022	An	37840.00	A	Official figure
QCL	Crops and livestock products	703	Slovakia	5320	Producing Animals/Slaughtered	21116	Meat of goat, fresh or chilled	2022	2022	An	22740.00	A	Official figure
QCL	Crops and livestock products	703	Slovakia	5320	Producing Animals/Slaughtered	21113.01	Meat of pig with the bone, fresh or chilled	2022	2022	An	636760.00	A	Official figure
QCL	Crops and livestock products	703	Slovakia	5320	Producing Animals/Slaughtered	21115	Meat of sheep, fresh or chilled	2022	2022	An	27480.00	A	Official figure
QCL	Crops and livestock products	703	Slovakia	5318	Milk Animals	02211	Raw milk of cattle	2022	2022	An	116910.00	A	Official figure
QCL	Crops and livestock products	705	Slovenia	5313	Laying	0231	Hen eggs in shell, fresh	2022	2022	1000 An	1419.00	A	Official figure
QCL	Crops and livestock products	705	Slovenia	5320	Producing Animals/Slaughtered	21111.01	Meat of cattle with the bone, fresh or chilled	2022	2022	An	122620.00	A	Official figure
QCL	Crops and livestock products	705	Slovenia	5321	Producing Animals/Slaughtered	21121	Meat of chickens, fresh or chilled	2022	2022	1000 An	40916.00	A	Official figure
QCL	Crops and livestock products	705	Slovenia	5320	Producing Animals/Slaughtered	21116	Meat of goat, fresh or chilled	2022	2022	An	22810.00	A	Official figure
QCL	Crops and livestock products	705	Slovenia	5320	Producing Animals/Slaughtered	21113.01	Meat of pig with the bone, fresh or chilled	2022	2022	An	269570.00	A	Official figure
QCL	Crops and livestock products	705	Slovenia	5320	Producing Animals/Slaughtered	21115	Meat of sheep, fresh or chilled	2022	2022	An	92720.00	A	Official figure
QCL	Crops and livestock products	705	Slovenia	5318	Milk Animals	02211	Raw milk of cattle	2022	2022	An	93250.00	A	Official figure
QCL	Crops and livestock products	705	Slovenia	5318	Milk Animals	02291	Raw milk of sheep	2022	2022	An	3740.00	A	Official figure
QCL	Crops and livestock products	090	Solomon Islands	5313	Laying	0231	Hen eggs in shell, fresh	2022	2022	1000 An	132.00	I	Imputed value
QCL	Crops and livestock products	090	Solomon Islands	5320	Producing Animals/Slaughtered	21111.01	Meat of cattle with the bone, fresh or chilled	2022	2022	An	4151.00	I	Imputed value
QCL	Crops and livestock products	090	Solomon Islands	5321	Producing Animals/Slaughtered	21121	Meat of chickens, fresh or chilled	2022	2022	1000 An	355.00	I	Imputed value
QCL	Crops and livestock products	090	Solomon Islands	5320	Producing Animals/Slaughtered	21113.01	Meat of pig with the bone, fresh or chilled	2022	2022	An	64529.00	I	Imputed value
QCL	Crops and livestock products	090	Solomon Islands	5318	Milk Animals	02211	Raw milk of cattle	2022	2022	An	2271.00	I	Imputed value
QCL	Crops and livestock products	706	Somalia	5313	Laying	0231	Hen eggs in shell, fresh	2022	2022	1000 An	829.00	I	Imputed value
QCL	Crops and livestock products	706	Somalia	5320	Producing Animals/Slaughtered	21111.01	Meat of cattle with the bone, fresh or chilled	2022	2022	An	490533.00	I	Imputed value
QCL	Crops and livestock products	706	Somalia	5321	Producing Animals/Slaughtered	21121	Meat of chickens, fresh or chilled	2022	2022	1000 An	5023.00	I	Imputed value
QCL	Crops and livestock products	706	Somalia	5320	Producing Animals/Slaughtered	21116	Meat of goat, fresh or chilled	2022	2022	An	2941336.00	I	Imputed value
QCL	Crops and livestock products	706	Somalia	5320	Producing Animals/Slaughtered	21113.01	Meat of pig with the bone, fresh or chilled	2022	2022	An	2031.00	I	Imputed value
QCL	Crops and livestock products	706	Somalia	5320	Producing Animals/Slaughtered	21115	Meat of sheep, fresh or chilled	2022	2022	An	3123754.00	I	Imputed value
QCL	Crops and livestock products	706	Somalia	5318	Milk Animals	02211	Raw milk of cattle	2022	2022	An	1129185.00	I	Imputed value
QCL	Crops and livestock products	706	Somalia	5318	Milk Animals	02292	Raw milk of goats	2022	2022	An	6146232.00	I	Imputed value
QCL	Crops and livestock products	706	Somalia	5318	Milk Animals	02291	Raw milk of sheep	2022	2022	An	5412989.00	I	Imputed value
QCL	Crops and livestock products	710	South Africa	5313	Laying	0231	Hen eggs in shell, fresh	2022	2022	1000 An	37293.00	I	Imputed value
QCL	Crops and livestock products	710	South Africa	5320	Producing Animals/Slaughtered	21111.01	Meat of cattle with the bone, fresh or chilled	2022	2022	An	3258929.00	I	Imputed value
QCL	Crops and livestock products	710	South Africa	5321	Producing Animals/Slaughtered	21121	Meat of chickens, fresh or chilled	2022	2022	1000 An	997757.00	I	Imputed value
QCL	Crops and livestock products	710	South Africa	5320	Producing Animals/Slaughtered	21116	Meat of goat, fresh or chilled	2022	2022	An	780782.00	I	Imputed value
QCL	Crops and livestock products	710	South Africa	5320	Producing Animals/Slaughtered	21113.01	Meat of pig with the bone, fresh or chilled	2022	2022	An	3682024.00	I	Imputed value
QCL	Crops and livestock products	710	South Africa	5320	Producing Animals/Slaughtered	21115	Meat of sheep, fresh or chilled	2022	2022	An	4807231.00	I	Imputed value
QCL	Crops and livestock products	710	South Africa	5318	Milk Animals	02211	Raw milk of cattle	2022	2022	An	1001975.00	E	Estimated value
QCL	Crops and livestock products	728	South Sudan	5320	Producing Animals/Slaughtered	21111.01	Meat of cattle with the bone, fresh or chilled	2022	2022	An	976654.00	I	Imputed value
QCL	Crops and livestock products	728	South Sudan	5321	Producing Animals/Slaughtered	21121	Meat of chickens, fresh or chilled	2022	2022	1000 An	38958.00	E	Estimated value
QCL	Crops and livestock products	728	South Sudan	5320	Producing Animals/Slaughtered	21116	Meat of goat, fresh or chilled	2022	2022	An	2242727.00	E	Estimated value
QCL	Crops and livestock products	728	South Sudan	5320	Producing Animals/Slaughtered	21115	Meat of sheep, fresh or chilled	2022	2022	An	1616054.00	E	Estimated value
QCL	Crops and livestock products	728	South Sudan	5318	Milk Animals	02211	Raw milk of cattle	2022	2022	An	7382078.00	E	Estimated value
QCL	Crops and livestock products	728	South Sudan	5318	Milk Animals	02292	Raw milk of goats	2022	2022	An	8008086.00	I	Imputed value
QCL	Crops and livestock products	728	South Sudan	5318	Milk Animals	02291	Raw milk of sheep	2022	2022	An	6297982.00	I	Imputed value
QCL	Crops and livestock products	724	Spain	5320	Producing Animals/Slaughtered	21111.01	Meat of cattle with the bone, fresh or chilled	2022	2022	An	2595980.00	A	Official figure
QCL	Crops and livestock products	724	Spain	5321	Producing Animals/Slaughtered	21121	Meat of chickens, fresh or chilled	2022	2022	1000 An	696489.00	A	Official figure
QCL	Crops and livestock products	724	Spain	5320	Producing Animals/Slaughtered	21116	Meat of goat, fresh or chilled	2022	2022	An	1233220.00	A	Official figure
QCL	Crops and livestock products	724	Spain	5320	Producing Animals/Slaughtered	21113.01	Meat of pig with the bone, fresh or chilled	2022	2022	An	56657420.00	A	Official figure
QCL	Crops and livestock products	724	Spain	5320	Producing Animals/Slaughtered	21115	Meat of sheep, fresh or chilled	2022	2022	An	9333300.00	A	Official figure
QCL	Crops and livestock products	724	Spain	5318	Milk Animals	02211	Raw milk of cattle	2022	2022	An	809990.00	A	Official figure
QCL	Crops and livestock products	724	Spain	5318	Milk Animals	02292	Raw milk of goats	2022	2022	An	1795320.00	A	Official figure
QCL	Crops and livestock products	724	Spain	5318	Milk Animals	02291	Raw milk of sheep	2022	2022	An	2168020.00	A	Official figure
QCL	Crops and livestock products	144	Sri Lanka	5313	Laying	0231	Hen eggs in shell, fresh	2022	2022	1000 An	6779.00	A	Official figure
QCL	Crops and livestock products	144	Sri Lanka	5320	Producing Animals/Slaughtered	21111.01	Meat of cattle with the bone, fresh or chilled	2022	2022	An	147562.00	A	Official figure
QCL	Crops and livestock products	144	Sri Lanka	5321	Producing Animals/Slaughtered	21121	Meat of chickens, fresh or chilled	2022	2022	1000 An	173573.00	I	Imputed value
QCL	Crops and livestock products	144	Sri Lanka	5320	Producing Animals/Slaughtered	21116	Meat of goat, fresh or chilled	2022	2022	An	76571.00	I	Imputed value
QCL	Crops and livestock products	144	Sri Lanka	5320	Producing Animals/Slaughtered	21113.01	Meat of pig with the bone, fresh or chilled	2022	2022	An	23912.00	E	Estimated value
QCL	Crops and livestock products	144	Sri Lanka	5320	Producing Animals/Slaughtered	21115	Meat of sheep, fresh or chilled	2022	2022	An	6242.00	E	Estimated value
QCL	Crops and livestock products	144	Sri Lanka	5318	Milk Animals	02211	Raw milk of cattle	2022	2022	An	348380.00	A	Official figure
QCL	Crops and livestock products	144	Sri Lanka	5318	Milk Animals	02292	Raw milk of goats	2022	2022	An	152014.00	I	Imputed value
QCL	Crops and livestock products	729	Sudan	5313	Laying	0231	Hen eggs in shell, fresh	2022	2022	1000 An	9746.00	I	Imputed value
QCL	Crops and livestock products	729	Sudan	5320	Producing Animals/Slaughtered	21111.01	Meat of cattle with the bone, fresh or chilled	2022	2022	An	3595622.00	I	Imputed value
QCL	Crops and livestock products	729	Sudan	5321	Producing Animals/Slaughtered	21121	Meat of chickens, fresh or chilled	2022	2022	1000 An	33674.00	E	Estimated value
QCL	Crops and livestock products	729	Sudan	5320	Producing Animals/Slaughtered	21116	Meat of goat, fresh or chilled	2022	2022	An	13220219.00	I	Imputed value
QCL	Crops and livestock products	729	Sudan	5320	Producing Animals/Slaughtered	21115	Meat of sheep, fresh or chilled	2022	2022	An	15558735.00	I	Imputed value
QCL	Crops and livestock products	729	Sudan	5318	Milk Animals	02211	Raw milk of cattle	2022	2022	An	8326629.00	I	Imputed value
QCL	Crops and livestock products	729	Sudan	5318	Milk Animals	02292	Raw milk of goats	2022	2022	An	18958053.00	I	Imputed value
QCL	Crops and livestock products	729	Sudan	5318	Milk Animals	02291	Raw milk of sheep	2022	2022	An	23111202.00	I	Imputed value
QCL	Crops and livestock products	740	Suriname	5313	Laying	0231	Hen eggs in shell, fresh	2022	2022	1000 An	1118.00	E	Estimated value
QCL	Crops and livestock products	740	Suriname	5320	Producing Animals/Slaughtered	21111.01	Meat of cattle with the bone, fresh or chilled	2022	2022	An	8641.00	I	Imputed value
QCL	Crops and livestock products	740	Suriname	5321	Producing Animals/Slaughtered	21121	Meat of chickens, fresh or chilled	2022	2022	1000 An	7679.00	I	Imputed value
QCL	Crops and livestock products	740	Suriname	5320	Producing Animals/Slaughtered	21116	Meat of goat, fresh or chilled	2022	2022	An	497.00	E	Estimated value
QCL	Crops and livestock products	740	Suriname	5320	Producing Animals/Slaughtered	21113.01	Meat of pig with the bone, fresh or chilled	2022	2022	An	31813.00	I	Imputed value
QCL	Crops and livestock products	740	Suriname	5320	Producing Animals/Slaughtered	21115	Meat of sheep, fresh or chilled	2022	2022	An	993.00	E	Estimated value
QCL	Crops and livestock products	740	Suriname	5318	Milk Animals	02211	Raw milk of cattle	2022	2022	An	1000.00	E	Estimated value
QCL	Crops and livestock products	752	Sweden	5320	Producing Animals/Slaughtered	21111.01	Meat of cattle with the bone, fresh or chilled	2022	2022	An	421240.00	A	Official figure
QCL	Crops and livestock products	752	Sweden	5321	Producing Animals/Slaughtered	21121	Meat of chickens, fresh or chilled	2022	2022	1000 An	109581.00	A	Official figure
QCL	Crops and livestock products	752	Sweden	5320	Producing Animals/Slaughtered	21116	Meat of goat, fresh or chilled	2022	2022	An	950.00	A	Official figure
QCL	Crops and livestock products	752	Sweden	5320	Producing Animals/Slaughtered	21113.01	Meat of pig with the bone, fresh or chilled	2022	2022	An	2685760.00	A	Official figure
QCL	Crops and livestock products	752	Sweden	5320	Producing Animals/Slaughtered	21115	Meat of sheep, fresh or chilled	2022	2022	An	244390.00	A	Official figure
QCL	Crops and livestock products	752	Sweden	5318	Milk Animals	02211	Raw milk of cattle	2022	2022	An	297670.00	A	Official figure
QCL	Crops and livestock products	752	Sweden	5318	Milk Animals	02291	Raw milk of sheep	2022	2022	An	0.00	A	Official figure
QCL	Crops and livestock products	756	Switzerland	5313	Laying	0231	Hen eggs in shell, fresh	2022	2022	1000 An	3893.00	A	Official figure
QCL	Crops and livestock products	756	Switzerland	5320	Producing Animals/Slaughtered	21111.01	Meat of cattle with the bone, fresh or chilled	2022	2022	An	595925.00	A	Official figure
QCL	Crops and livestock products	756	Switzerland	5321	Producing Animals/Slaughtered	21121	Meat of chickens, fresh or chilled	2022	2022	1000 An	87016.00	I	Imputed value
QCL	Crops and livestock products	756	Switzerland	5320	Producing Animals/Slaughtered	21116	Meat of goat, fresh or chilled	2022	2022	An	43504.00	A	Official figure
QCL	Crops and livestock products	756	Switzerland	5320	Producing Animals/Slaughtered	21113.01	Meat of pig with the bone, fresh or chilled	2022	2022	An	2543372.00	A	Official figure
QCL	Crops and livestock products	756	Switzerland	5320	Producing Animals/Slaughtered	21115	Meat of sheep, fresh or chilled	2022	2022	An	228556.00	A	Official figure
QCL	Crops and livestock products	756	Switzerland	5318	Milk Animals	02211	Raw milk of cattle	2022	2022	An	531785.00	A	Official figure
QCL	Crops and livestock products	756	Switzerland	5318	Milk Animals	02292	Raw milk of goats	2022	2022	An	35216.00	A	Official figure
QCL	Crops and livestock products	756	Switzerland	5318	Milk Animals	02291	Raw milk of sheep	2022	2022	An	14774.00	A	Official figure
QCL	Crops and livestock products	760	Syrian Arab Republic	5313	Laying	0231	Hen eggs in shell, fresh	2022	2022	1000 An	9295.00	A	Official figure
QCL	Crops and livestock products	760	Syrian Arab Republic	5320	Producing Animals/Slaughtered	21111.01	Meat of cattle with the bone, fresh or chilled	2022	2022	An	427549.00	I	Imputed value
QCL	Crops and livestock products	760	Syrian Arab Republic	5321	Producing Animals/Slaughtered	21121	Meat of chickens, fresh or chilled	2022	2022	1000 An	75963.00	I	Imputed value
QCL	Crops and livestock products	760	Syrian Arab Republic	5320	Producing Animals/Slaughtered	21116	Meat of goat, fresh or chilled	2022	2022	An	480573.00	I	Imputed value
QCL	Crops and livestock products	760	Syrian Arab Republic	5320	Producing Animals/Slaughtered	21115	Meat of sheep, fresh or chilled	2022	2022	An	4690220.00	I	Imputed value
QCL	Crops and livestock products	760	Syrian Arab Republic	5318	Milk Animals	02211	Raw milk of cattle	2022	2022	An	484281.00	A	Official figure
QCL	Crops and livestock products	760	Syrian Arab Republic	5318	Milk Animals	02292	Raw milk of goats	2022	2022	An	1374641.00	A	Official figure
QCL	Crops and livestock products	760	Syrian Arab Republic	5318	Milk Animals	02291	Raw milk of sheep	2022	2022	An	11941775.00	A	Official figure
QCL	Crops and livestock products	762	Tajikistan	5313	Laying	0231	Hen eggs in shell, fresh	2022	2022	1000 An	3500.00	E	Estimated value
QCL	Crops and livestock products	762	Tajikistan	5320	Producing Animals/Slaughtered	21111.01	Meat of cattle with the bone, fresh or chilled	2022	2022	An	908315.00	E	Estimated value
QCL	Crops and livestock products	762	Tajikistan	5321	Producing Animals/Slaughtered	21121	Meat of chickens, fresh or chilled	2022	2022	1000 An	11422.00	E	Estimated value
QCL	Crops and livestock products	762	Tajikistan	5320	Producing Animals/Slaughtered	21113.01	Meat of pig with the bone, fresh or chilled	2022	2022	An	94.00	I	Imputed value
QCL	Crops and livestock products	762	Tajikistan	5320	Producing Animals/Slaughtered	21115	Meat of sheep, fresh or chilled	2022	2022	An	4582506.00	I	Imputed value
QCL	Crops and livestock products	762	Tajikistan	5318	Milk Animals	02211	Raw milk of cattle	2022	2022	An	1130837.00	I	Imputed value
QCL	Crops and livestock products	762	Tajikistan	5318	Milk Animals	02292	Raw milk of goats	2022	2022	An	223031.00	I	Imputed value
QCL	Crops and livestock products	764	Thailand	5313	Laying	0231	Hen eggs in shell, fresh	2022	2022	1000 An	96254.00	I	Imputed value
QCL	Crops and livestock products	764	Thailand	5320	Producing Animals/Slaughtered	21111.01	Meat of cattle with the bone, fresh or chilled	2022	2022	An	909633.00	E	Estimated value
QCL	Crops and livestock products	764	Thailand	5321	Producing Animals/Slaughtered	21121	Meat of chickens, fresh or chilled	2022	2022	1000 An	1299615.00	E	Estimated value
QCL	Crops and livestock products	764	Thailand	5320	Producing Animals/Slaughtered	21116	Meat of goat, fresh or chilled	2022	2022	An	122569.00	E	Estimated value
QCL	Crops and livestock products	764	Thailand	5320	Producing Animals/Slaughtered	21113.01	Meat of pig with the bone, fresh or chilled	2022	2022	An	11827495.00	I	Imputed value
QCL	Crops and livestock products	764	Thailand	5320	Producing Animals/Slaughtered	21115	Meat of sheep, fresh or chilled	2022	2022	An	12364.00	E	Estimated value
QCL	Crops and livestock products	764	Thailand	5318	Milk Animals	02211	Raw milk of cattle	2022	2022	An	275715.00	E	Estimated value
QCL	Crops and livestock products	626	Timor-Leste	5313	Laying	0231	Hen eggs in shell, fresh	2022	2022	1000 An	148.00	E	Estimated value
QCL	Crops and livestock products	626	Timor-Leste	5320	Producing Animals/Slaughtered	21111.01	Meat of cattle with the bone, fresh or chilled	2022	2022	An	12359.00	I	Imputed value
QCL	Crops and livestock products	626	Timor-Leste	5321	Producing Animals/Slaughtered	21121	Meat of chickens, fresh or chilled	2022	2022	1000 An	1104.00	E	Estimated value
QCL	Crops and livestock products	626	Timor-Leste	5320	Producing Animals/Slaughtered	21116	Meat of goat, fresh or chilled	2022	2022	An	58143.00	I	Imputed value
QCL	Crops and livestock products	626	Timor-Leste	5320	Producing Animals/Slaughtered	21113.01	Meat of pig with the bone, fresh or chilled	2022	2022	An	236886.00	I	Imputed value
QCL	Crops and livestock products	626	Timor-Leste	5320	Producing Animals/Slaughtered	21115	Meat of sheep, fresh or chilled	2022	2022	An	7676.00	I	Imputed value
QCL	Crops and livestock products	626	Timor-Leste	5318	Milk Animals	02292	Raw milk of goats	2022	2022	An	49337.00	I	Imputed value
QCL	Crops and livestock products	768	Togo	5313	Laying	0231	Hen eggs in shell, fresh	2022	2022	1000 An	5568.00	E	Estimated value
QCL	Crops and livestock products	768	Togo	5320	Producing Animals/Slaughtered	21111.01	Meat of cattle with the bone, fresh or chilled	2022	2022	An	74232.00	E	Estimated value
QCL	Crops and livestock products	768	Togo	5321	Producing Animals/Slaughtered	21121	Meat of chickens, fresh or chilled	2022	2022	1000 An	35554.00	E	Estimated value
QCL	Crops and livestock products	768	Togo	5320	Producing Animals/Slaughtered	21116	Meat of goat, fresh or chilled	2022	2022	An	1115872.00	E	Estimated value
QCL	Crops and livestock products	768	Togo	5320	Producing Animals/Slaughtered	21113.01	Meat of pig with the bone, fresh or chilled	2022	2022	An	700528.00	I	Imputed value
QCL	Crops and livestock products	768	Togo	5320	Producing Animals/Slaughtered	21115	Meat of sheep, fresh or chilled	2022	2022	An	216562.00	E	Estimated value
QCL	Crops and livestock products	768	Togo	5318	Milk Animals	02211	Raw milk of cattle	2022	2022	An	66875.00	I	Imputed value
QCL	Crops and livestock products	772	Tokelau	5313	Laying	0231	Hen eggs in shell, fresh	2022	2022	1000 An	2.00	I	Imputed value
QCL	Crops and livestock products	772	Tokelau	5321	Producing Animals/Slaughtered	21121	Meat of chickens, fresh or chilled	2022	2022	1000 An	6.00	I	Imputed value
QCL	Crops and livestock products	772	Tokelau	5320	Producing Animals/Slaughtered	21113.01	Meat of pig with the bone, fresh or chilled	2022	2022	An	1539.00	E	Estimated value
QCL	Crops and livestock products	776	Tonga	5313	Laying	0231	Hen eggs in shell, fresh	2022	2022	1000 An	79.00	I	Imputed value
QCL	Crops and livestock products	776	Tonga	5320	Producing Animals/Slaughtered	21111.01	Meat of cattle with the bone, fresh or chilled	2022	2022	An	1856.00	I	Imputed value
QCL	Crops and livestock products	776	Tonga	5321	Producing Animals/Slaughtered	21121	Meat of chickens, fresh or chilled	2022	2022	1000 An	365.00	I	Imputed value
QCL	Crops and livestock products	776	Tonga	5320	Producing Animals/Slaughtered	21116	Meat of goat, fresh or chilled	2022	2022	An	1867.00	E	Estimated value
QCL	Crops and livestock products	776	Tonga	5320	Producing Animals/Slaughtered	21113.01	Meat of pig with the bone, fresh or chilled	2022	2022	An	36791.00	I	Imputed value
QCL	Crops and livestock products	776	Tonga	5318	Milk Animals	02211	Raw milk of cattle	2022	2022	An	208.00	I	Imputed value
QCL	Crops and livestock products	780	Trinidad and Tobago	5313	Laying	0231	Hen eggs in shell, fresh	2022	2022	1000 An	1404.00	E	Estimated value
QCL	Crops and livestock products	780	Trinidad and Tobago	5320	Producing Animals/Slaughtered	21111.01	Meat of cattle with the bone, fresh or chilled	2022	2022	An	5982.00	I	Imputed value
QCL	Crops and livestock products	780	Trinidad and Tobago	5321	Producing Animals/Slaughtered	21121	Meat of chickens, fresh or chilled	2022	2022	1000 An	33004.00	A	Official figure
QCL	Crops and livestock products	780	Trinidad and Tobago	5320	Producing Animals/Slaughtered	21116	Meat of goat, fresh or chilled	2022	2022	An	2071.00	E	Estimated value
QCL	Crops and livestock products	780	Trinidad and Tobago	5320	Producing Animals/Slaughtered	21113.01	Meat of pig with the bone, fresh or chilled	2022	2022	An	33760.00	A	Official figure
QCL	Crops and livestock products	780	Trinidad and Tobago	5320	Producing Animals/Slaughtered	21115	Meat of sheep, fresh or chilled	2022	2022	An	11833.00	I	Imputed value
QCL	Crops and livestock products	780	Trinidad and Tobago	5318	Milk Animals	02211	Raw milk of cattle	2022	2022	An	7068.00	E	Estimated value
QCL	Crops and livestock products	788	Tunisia	5313	Laying	0231	Hen eggs in shell, fresh	2022	2022	1000 An	26401.00	I	Imputed value
QCL	Crops and livestock products	788	Tunisia	5320	Producing Animals/Slaughtered	21111.01	Meat of cattle with the bone, fresh or chilled	2022	2022	An	222041.00	I	Imputed value
QCL	Crops and livestock products	788	Tunisia	5321	Producing Animals/Slaughtered	21121	Meat of chickens, fresh or chilled	2022	2022	1000 An	105342.00	I	Imputed value
QCL	Crops and livestock products	788	Tunisia	5320	Producing Animals/Slaughtered	21116	Meat of goat, fresh or chilled	2022	2022	An	713286.00	I	Imputed value
QCL	Crops and livestock products	788	Tunisia	5320	Producing Animals/Slaughtered	21113.01	Meat of pig with the bone, fresh or chilled	2022	2022	An	2456.00	E	Estimated value
QCL	Crops and livestock products	788	Tunisia	5320	Producing Animals/Slaughtered	21115	Meat of sheep, fresh or chilled	2022	2022	An	3700000.00	E	Estimated value
QCL	Crops and livestock products	788	Tunisia	5318	Milk Animals	02211	Raw milk of cattle	2022	2022	An	412645.00	I	Imputed value
QCL	Crops and livestock products	788	Tunisia	5318	Milk Animals	02292	Raw milk of goats	2022	2022	An	402734.00	I	Imputed value
QCL	Crops and livestock products	788	Tunisia	5318	Milk Animals	02291	Raw milk of sheep	2022	2022	An	290556.00	E	Estimated value
QCL	Crops and livestock products	792	Türkiye	5313	Laying	0231	Hen eggs in shell, fresh	2022	2022	1000 An	109806.00	A	Official figure
QCL	Crops and livestock products	792	Türkiye	5320	Producing Animals/Slaughtered	21111.01	Meat of cattle with the bone, fresh or chilled	2022	2022	An	5480489.00	A	Official figure
QCL	Crops and livestock products	792	Türkiye	5321	Producing Animals/Slaughtered	21121	Meat of chickens, fresh or chilled	2022	2022	1000 An	1347727.00	A	Official figure
QCL	Crops and livestock products	792	Türkiye	5320	Producing Animals/Slaughtered	21116	Meat of goat, fresh or chilled	2022	2022	An	6112179.00	A	Official figure
QCL	Crops and livestock products	792	Türkiye	5320	Producing Animals/Slaughtered	21113.01	Meat of pig with the bone, fresh or chilled	2022	2022	An	0.00	M	Missing value (data cannot exist, not applicable)
QCL	Crops and livestock products	792	Türkiye	5320	Producing Animals/Slaughtered	21115	Meat of sheep, fresh or chilled	2022	2022	An	21563828.00	A	Official figure
QCL	Crops and livestock products	792	Türkiye	5318	Milk Animals	02211	Raw milk of cattle	2022	2022	An	7135756.00	I	Imputed value
QCL	Crops and livestock products	792	Türkiye	5318	Milk Animals	02292	Raw milk of goats	2022	2022	An	5170723.00	I	Imputed value
QCL	Crops and livestock products	792	Türkiye	5318	Milk Animals	02291	Raw milk of sheep	2022	2022	An	21535789.00	I	Imputed value
QCL	Crops and livestock products	795	Turkmenistan	5313	Laying	0231	Hen eggs in shell, fresh	2022	2022	1000 An	9255.00	A	Official figure
QCL	Crops and livestock products	795	Turkmenistan	5320	Producing Animals/Slaughtered	21111.01	Meat of cattle with the bone, fresh or chilled	2022	2022	An	1070893.00	A	Official figure
QCL	Crops and livestock products	795	Turkmenistan	5321	Producing Animals/Slaughtered	21121	Meat of chickens, fresh or chilled	2022	2022	1000 An	18405.00	I	Imputed value
QCL	Crops and livestock products	795	Turkmenistan	5320	Producing Animals/Slaughtered	21116	Meat of goat, fresh or chilled	2022	2022	An	757350.00	E	Estimated value
QCL	Crops and livestock products	795	Turkmenistan	5320	Producing Animals/Slaughtered	21113.01	Meat of pig with the bone, fresh or chilled	2022	2022	An	3614.00	I	Imputed value
QCL	Crops and livestock products	795	Turkmenistan	5320	Producing Animals/Slaughtered	21115	Meat of sheep, fresh or chilled	2022	2022	An	6404431.00	I	Imputed value
QCL	Crops and livestock products	795	Turkmenistan	5318	Milk Animals	02211	Raw milk of cattle	2022	2022	An	1108591.00	I	Imputed value
QCL	Crops and livestock products	798	Tuvalu	5313	Laying	0231	Hen eggs in shell, fresh	2022	2022	1000 An	11.00	I	Imputed value
QCL	Crops and livestock products	798	Tuvalu	5321	Producing Animals/Slaughtered	21121	Meat of chickens, fresh or chilled	2022	2022	1000 An	66.00	E	Estimated value
QCL	Crops and livestock products	798	Tuvalu	5320	Producing Animals/Slaughtered	21116	Meat of goat, fresh or chilled	2022	2022	An	0.00	M	Missing value (data cannot exist, not applicable)
QCL	Crops and livestock products	798	Tuvalu	5320	Producing Animals/Slaughtered	21113.01	Meat of pig with the bone, fresh or chilled	2022	2022	An	4165.00	I	Imputed value
QCL	Crops and livestock products	800	Uganda	5313	Laying	0231	Hen eggs in shell, fresh	2022	2022	1000 An	8050.00	I	Imputed value
QCL	Crops and livestock products	800	Uganda	5320	Producing Animals/Slaughtered	21111.01	Meat of cattle with the bone, fresh or chilled	2022	2022	An	1207111.00	E	Estimated value
QCL	Crops and livestock products	800	Uganda	5321	Producing Animals/Slaughtered	21121	Meat of chickens, fresh or chilled	2022	2022	1000 An	52695.00	E	Estimated value
QCL	Crops and livestock products	800	Uganda	5320	Producing Animals/Slaughtered	21116	Meat of goat, fresh or chilled	2022	2022	An	3021985.00	E	Estimated value
QCL	Crops and livestock products	800	Uganda	5320	Producing Animals/Slaughtered	21113.01	Meat of pig with the bone, fresh or chilled	2022	2022	An	2091065.00	E	Estimated value
QCL	Crops and livestock products	800	Uganda	5320	Producing Animals/Slaughtered	21115	Meat of sheep, fresh or chilled	2022	2022	An	470000.00	E	Estimated value
QCL	Crops and livestock products	800	Uganda	5318	Milk Animals	02211	Raw milk of cattle	2022	2022	An	3820527.00	I	Imputed value
QCL	Crops and livestock products	804	Ukraine	5313	Laying	0231	Hen eggs in shell, fresh	2022	2022	1000 An	87040.00	A	Official figure
QCL	Crops and livestock products	804	Ukraine	5320	Producing Animals/Slaughtered	21111.01	Meat of cattle with the bone, fresh or chilled	2022	2022	An	1602800.00	A	Official figure
QCL	Crops and livestock products	804	Ukraine	5321	Producing Animals/Slaughtered	21121	Meat of chickens, fresh or chilled	2022	2022	1000 An	655401.00	A	Official figure
QCL	Crops and livestock products	804	Ukraine	5320	Producing Animals/Slaughtered	21116	Meat of goat, fresh or chilled	2022	2022	An	320500.00	A	Official figure
QCL	Crops and livestock products	804	Ukraine	5320	Producing Animals/Slaughtered	21113.01	Meat of pig with the bone, fresh or chilled	2022	2022	An	7431500.00	A	Official figure
QCL	Crops and livestock products	804	Ukraine	5320	Producing Animals/Slaughtered	21115	Meat of sheep, fresh or chilled	2022	2022	An	376200.00	A	Official figure
QCL	Crops and livestock products	804	Ukraine	5318	Milk Animals	02211	Raw milk of cattle	2022	2022	An	1483800.00	A	Official figure
QCL	Crops and livestock products	804	Ukraine	5318	Milk Animals	02292	Raw milk of goats	2022	2022	An	368900.00	A	Official figure
QCL	Crops and livestock products	804	Ukraine	5318	Milk Animals	02291	Raw milk of sheep	2022	2022	An	252700.00	A	Official figure
QCL	Crops and livestock products	784	United Arab Emirates	5313	Laying	0231	Hen eggs in shell, fresh	2022	2022	1000 An	4715.00	E	Estimated value
QCL	Crops and livestock products	784	United Arab Emirates	5320	Producing Animals/Slaughtered	21111.01	Meat of cattle with the bone, fresh or chilled	2022	2022	An	78406.00	I	Imputed value
QCL	Crops and livestock products	784	United Arab Emirates	5321	Producing Animals/Slaughtered	21121	Meat of chickens, fresh or chilled	2022	2022	1000 An	44266.00	I	Imputed value
QCL	Crops and livestock products	784	United Arab Emirates	5320	Producing Animals/Slaughtered	21116	Meat of goat, fresh or chilled	2022	2022	An	3578037.00	E	Estimated value
QCL	Crops and livestock products	784	United Arab Emirates	5320	Producing Animals/Slaughtered	21115	Meat of sheep, fresh or chilled	2022	2022	An	245422.00	I	Imputed value
QCL	Crops and livestock products	784	United Arab Emirates	5318	Milk Animals	02211	Raw milk of cattle	2022	2022	An	43472.00	I	Imputed value
QCL	Crops and livestock products	784	United Arab Emirates	5318	Milk Animals	02292	Raw milk of goats	2022	2022	An	917653.00	I	Imputed value
QCL	Crops and livestock products	784	United Arab Emirates	5318	Milk Animals	02291	Raw milk of sheep	2022	2022	An	569228.00	I	Imputed value
QCL	Crops and livestock products	826	United Kingdom of Great Britain and Northern Ireland	5313	Laying	0231	Hen eggs in shell, fresh	2022	2022	1000 An	58143.00	I	Imputed value
QCL	Crops and livestock products	826	United Kingdom of Great Britain and Northern Ireland	5320	Producing Animals/Slaughtered	21111.01	Meat of cattle with the bone, fresh or chilled	2022	2022	An	2817000.00	A	Official figure
QCL	Crops and livestock products	826	United Kingdom of Great Britain and Northern Ireland	5321	Producing Animals/Slaughtered	21121	Meat of chickens, fresh or chilled	2022	2022	1000 An	1128000.00	A	Official figure
QCL	Crops and livestock products	826	United Kingdom of Great Britain and Northern Ireland	5320	Producing Animals/Slaughtered	21113.01	Meat of pig with the bone, fresh or chilled	2022	2022	An	11425000.00	A	Official figure
QCL	Crops and livestock products	826	United Kingdom of Great Britain and Northern Ireland	5320	Producing Animals/Slaughtered	21115	Meat of sheep, fresh or chilled	2022	2022	An	13953000.00	A	Official figure
QCL	Crops and livestock products	826	United Kingdom of Great Britain and Northern Ireland	5318	Milk Animals	02211	Raw milk of cattle	2022	2022	An	1850000.00	A	Official figure
QCL	Crops and livestock products	834	United Republic of Tanzania	5313	Laying	0231	Hen eggs in shell, fresh	2022	2022	1000 An	30512.00	E	Estimated value
QCL	Crops and livestock products	834	United Republic of Tanzania	5320	Producing Animals/Slaughtered	21111.01	Meat of cattle with the bone, fresh or chilled	2022	2022	An	3779198.00	I	Imputed value
QCL	Crops and livestock products	834	United Republic of Tanzania	5321	Producing Animals/Slaughtered	21121	Meat of chickens, fresh or chilled	2022	2022	1000 An	117550.00	I	Imputed value
QCL	Crops and livestock products	834	United Republic of Tanzania	5320	Producing Animals/Slaughtered	21116	Meat of goat, fresh or chilled	2022	2022	An	3512132.00	I	Imputed value
QCL	Crops and livestock products	834	United Republic of Tanzania	5320	Producing Animals/Slaughtered	21113.01	Meat of pig with the bone, fresh or chilled	2022	2022	An	380320.00	I	Imputed value
QCL	Crops and livestock products	834	United Republic of Tanzania	5320	Producing Animals/Slaughtered	21115	Meat of sheep, fresh or chilled	2022	2022	An	1618931.00	I	Imputed value
QCL	Crops and livestock products	834	United Republic of Tanzania	5318	Milk Animals	02211	Raw milk of cattle	2022	2022	An	7859658.00	I	Imputed value
QCL	Crops and livestock products	834	United Republic of Tanzania	5318	Milk Animals	02292	Raw milk of goats	2022	2022	An	4217757.00	I	Imputed value
QCL	Crops and livestock products	840	United States of America	5313	Laying	0231	Hen eggs in shell, fresh	2022	2022	1000 An	379304.00	A	Official figure
QCL	Crops and livestock products	840	United States of America	5320	Producing Animals/Slaughtered	21111.01	Meat of cattle with the bone, fresh or chilled	2022	2022	An	34813000.00	A	Official figure
QCL	Crops and livestock products	840	United States of America	5321	Producing Animals/Slaughtered	21121	Meat of chickens, fresh or chilled	2022	2022	1000 An	9545720.00	A	Official figure
QCL	Crops and livestock products	840	United States of America	5320	Producing Animals/Slaughtered	21116	Meat of goat, fresh or chilled	2022	2022	An	607300.00	A	Official figure
QCL	Crops and livestock products	840	United States of America	5320	Producing Animals/Slaughtered	21113.01	Meat of pig with the bone, fresh or chilled	2022	2022	An	125400200.00	A	Official figure
QCL	Crops and livestock products	840	United States of America	5320	Producing Animals/Slaughtered	21115	Meat of sheep, fresh or chilled	2022	2022	An	2166600.00	A	Official figure
QCL	Crops and livestock products	840	United States of America	5318	Milk Animals	02211	Raw milk of cattle	2022	2022	An	9377000.00	A	Official figure
QCL	Crops and livestock products	840	United States of America	5318	Milk Animals	02292	Raw milk of goats	2022	2022	An	254826.00	I	Imputed value
QCL	Crops and livestock products	858	Uruguay	5313	Laying	0231	Hen eggs in shell, fresh	2022	2022	1000 An	3083.00	E	Estimated value
QCL	Crops and livestock products	858	Uruguay	5320	Producing Animals/Slaughtered	21111.01	Meat of cattle with the bone, fresh or chilled	2022	2022	An	2331258.00	A	Official figure
QCL	Crops and livestock products	858	Uruguay	5321	Producing Animals/Slaughtered	21121	Meat of chickens, fresh or chilled	2022	2022	1000 An	30808.00	A	Official figure
QCL	Crops and livestock products	858	Uruguay	5320	Producing Animals/Slaughtered	21113.01	Meat of pig with the bone, fresh or chilled	2022	2022	An	139433.00	A	Official figure
QCL	Crops and livestock products	858	Uruguay	5320	Producing Animals/Slaughtered	21115	Meat of sheep, fresh or chilled	2022	2022	An	1309601.00	A	Official figure
QCL	Crops and livestock products	858	Uruguay	5318	Milk Animals	02211	Raw milk of cattle	2022	2022	An	682000.00	A	Official figure
QCL	Crops and livestock products	860	Uzbekistan	5313	Laying	0231	Hen eggs in shell, fresh	2022	2022	1000 An	37744.00	I	Imputed value
QCL	Crops and livestock products	860	Uzbekistan	5320	Producing Animals/Slaughtered	21111.01	Meat of cattle with the bone, fresh or chilled	2022	2022	An	5663107.00	A	Official figure
QCL	Crops and livestock products	860	Uzbekistan	5321	Producing Animals/Slaughtered	21121	Meat of chickens, fresh or chilled	2022	2022	1000 An	75412.00	E	Estimated value
QCL	Crops and livestock products	860	Uzbekistan	5320	Producing Animals/Slaughtered	21113.01	Meat of pig with the bone, fresh or chilled	2022	2022	An	37868.00	A	Official figure
QCL	Crops and livestock products	860	Uzbekistan	5320	Producing Animals/Slaughtered	21115	Meat of sheep, fresh or chilled	2022	2022	An	9291128.00	A	Official figure
QCL	Crops and livestock products	860	Uzbekistan	5318	Milk Animals	02211	Raw milk of cattle	2022	2022	An	4020160.00	E	Estimated value
QCL	Crops and livestock products	548	Vanuatu	5313	Laying	0231	Hen eggs in shell, fresh	2022	2022	1000 An	147.00	E	Estimated value
QCL	Crops and livestock products	548	Vanuatu	5320	Producing Animals/Slaughtered	21111.01	Meat of cattle with the bone, fresh or chilled	2022	2022	An	9915.00	A	Official figure
QCL	Crops and livestock products	548	Vanuatu	5321	Producing Animals/Slaughtered	21121	Meat of chickens, fresh or chilled	2022	2022	1000 An	526.00	I	Imputed value
QCL	Crops and livestock products	548	Vanuatu	5320	Producing Animals/Slaughtered	21116	Meat of goat, fresh or chilled	2022	2022	An	1376.00	I	Imputed value
QCL	Crops and livestock products	548	Vanuatu	5320	Producing Animals/Slaughtered	21113.01	Meat of pig with the bone, fresh or chilled	2022	2022	An	56871.00	I	Imputed value
QCL	Crops and livestock products	548	Vanuatu	5318	Milk Animals	02211	Raw milk of cattle	2022	2022	An	10991.00	I	Imputed value
QCL	Crops and livestock products	862	Venezuela (Bolivarian Republic of)	5313	Laying	0231	Hen eggs in shell, fresh	2022	2022	1000 An	12600.00	X	Figure from international organizations	Unofficial figure
QCL	Crops and livestock products	862	Venezuela (Bolivarian Republic of)	5320	Producing Animals/Slaughtered	21111.01	Meat of cattle with the bone, fresh or chilled	2022	2022	An	1663771.00	I	Imputed value
QCL	Crops and livestock products	862	Venezuela (Bolivarian Republic of)	5321	Producing Animals/Slaughtered	21121	Meat of chickens, fresh or chilled	2022	2022	1000 An	216000.00	X	Figure from international organizations	Unofficial figure
QCL	Crops and livestock products	862	Venezuela (Bolivarian Republic of)	5320	Producing Animals/Slaughtered	21116	Meat of goat, fresh or chilled	2022	2022	An	487083.00	I	Imputed value
QCL	Crops and livestock products	862	Venezuela (Bolivarian Republic of)	5320	Producing Animals/Slaughtered	21113.01	Meat of pig with the bone, fresh or chilled	2022	2022	An	1662516.00	I	Imputed value
QCL	Crops and livestock products	862	Venezuela (Bolivarian Republic of)	5320	Producing Animals/Slaughtered	21115	Meat of sheep, fresh or chilled	2022	2022	An	238953.00	I	Imputed value
QCL	Crops and livestock products	862	Venezuela (Bolivarian Republic of)	5318	Milk Animals	02211	Raw milk of cattle	2022	2022	An	2730376.00	E	Estimated value
QCL	Crops and livestock products	704	Viet Nam	5313	Laying	0231	Hen eggs in shell, fresh	2022	2022	1000 An	82739.00	I	Imputed value
QCL	Crops and livestock products	704	Viet Nam	5320	Producing Animals/Slaughtered	21111.01	Meat of cattle with the bone, fresh or chilled	2022	2022	An	1900517.00	I	Imputed value
QCL	Crops and livestock products	704	Viet Nam	5321	Producing Animals/Slaughtered	21121	Meat of chickens, fresh or chilled	2022	2022	1000 An	562630.00	I	Imputed value
QCL	Crops and livestock products	704	Viet Nam	5320	Producing Animals/Slaughtered	21116	Meat of goat, fresh or chilled	2022	2022	An	1448279.00	I	Imputed value
QCL	Crops and livestock products	704	Viet Nam	5320	Producing Animals/Slaughtered	21113.01	Meat of pig with the bone, fresh or chilled	2022	2022	An	51108515.00	I	Imputed value
QCL	Crops and livestock products	704	Viet Nam	5318	Milk Animals	02211	Raw milk of cattle	2022	2022	An	319963.00	E	Estimated value
QCL	Crops and livestock products	887	Yemen	5313	Laying	0231	Hen eggs in shell, fresh	2022	2022	1000 An	10635.00	E	Estimated value
QCL	Crops and livestock products	887	Yemen	5320	Producing Animals/Slaughtered	21111.01	Meat of cattle with the bone, fresh or chilled	2022	2022	An	1284194.00	E	Estimated value
QCL	Crops and livestock products	887	Yemen	5321	Producing Animals/Slaughtered	21121	Meat of chickens, fresh or chilled	2022	2022	1000 An	191070.00	E	Estimated value
QCL	Crops and livestock products	887	Yemen	5320	Producing Animals/Slaughtered	21116	Meat of goat, fresh or chilled	2022	2022	An	7848815.00	E	Estimated value
QCL	Crops and livestock products	887	Yemen	5320	Producing Animals/Slaughtered	21115	Meat of sheep, fresh or chilled	2022	2022	An	5800000.00	E	Estimated value
QCL	Crops and livestock products	887	Yemen	5318	Milk Animals	02211	Raw milk of cattle	2022	2022	An	427001.00	I	Imputed value
QCL	Crops and livestock products	887	Yemen	5318	Milk Animals	02292	Raw milk of goats	2022	2022	An	1797369.00	I	Imputed value
QCL	Crops and livestock products	887	Yemen	5318	Milk Animals	02291	Raw milk of sheep	2022	2022	An	1820419.00	I	Imputed value
QCL	Crops and livestock products	894	Zambia	5313	Laying	0231	Hen eggs in shell, fresh	2022	2022	1000 An	11248.00	I	Imputed value
QCL	Crops and livestock products	894	Zambia	5320	Producing Animals/Slaughtered	21111.01	Meat of cattle with the bone, fresh or chilled	2022	2022	An	1118620.00	A	Official figure
QCL	Crops and livestock products	894	Zambia	5321	Producing Animals/Slaughtered	21121	Meat of chickens, fresh or chilled	2022	2022	1000 An	49813.00	E	Estimated value
QCL	Crops and livestock products	894	Zambia	5320	Producing Animals/Slaughtered	21116	Meat of goat, fresh or chilled	2022	2022	An	1319407.00	I	Imputed value
QCL	Crops and livestock products	894	Zambia	5320	Producing Animals/Slaughtered	21113.01	Meat of pig with the bone, fresh or chilled	2022	2022	An	551130.00	A	Official figure
QCL	Crops and livestock products	894	Zambia	5320	Producing Animals/Slaughtered	21115	Meat of sheep, fresh or chilled	2022	2022	An	69695.00	I	Imputed value
QCL	Crops and livestock products	894	Zambia	5318	Milk Animals	02211	Raw milk of cattle	2022	2022	An	391176.00	I	Imputed value
QCL	Crops and livestock products	716	Zimbabwe	5313	Laying	0231	Hen eggs in shell, fresh	2022	2022	1000 An	4516.00	I	Imputed value
QCL	Crops and livestock products	716	Zimbabwe	5320	Producing Animals/Slaughtered	21111.01	Meat of cattle with the bone, fresh or chilled	2022	2022	An	2629904.00	I	Imputed value
QCL	Crops and livestock products	716	Zimbabwe	5321	Producing Animals/Slaughtered	21121	Meat of chickens, fresh or chilled	2022	2022	1000 An	71381.00	E	Estimated value
QCL	Crops and livestock products	716	Zimbabwe	5320	Producing Animals/Slaughtered	21116	Meat of goat, fresh or chilled	2022	2022	An	2365640.00	I	Imputed value
QCL	Crops and livestock products	716	Zimbabwe	5320	Producing Animals/Slaughtered	21113.01	Meat of pig with the bone, fresh or chilled	2022	2022	An	191305.00	E	Estimated value
QCL	Crops and livestock products	716	Zimbabwe	5320	Producing Animals/Slaughtered	21115	Meat of sheep, fresh or chilled	2022	2022	An	50732.00	E	Estimated value
QCL	Crops and livestock products	716	Zimbabwe	5318	Milk Animals	02211	Raw milk of cattle	2022	2022	An	981277.00	I	Imputed value

## Sheet: ProductionVolume
Domain Code	Domain	Area Code (M49)	Area	Element Code	Element	Item Code (CPC)	Item	Year Code	Year	Unit	Value	Flag	Flag Description	Note
QCL	Crops and livestock products	004	Afghanistan	5510	Production	0231	Hen eggs in shell, fresh	2022	2022	t	21564.40	E	Estimated value
QCL	Crops and livestock products	004	Afghanistan	5513	Production	0231	Hen eggs in shell, fresh	2022	2022	1000 No	431288.00	E	Estimated value
QCL	Crops and livestock products	004	Afghanistan	5510	Production	21111.01	Meat of cattle with the bone, fresh or chilled	2022	2022	t	81649.23	I	Imputed value
QCL	Crops and livestock products	004	Afghanistan	5510	Production	21121	Meat of chickens, fresh or chilled	2022	2022	t	28790.74	I	Imputed value
QCL	Crops and livestock products	004	Afghanistan	5510	Production	21116	Meat of goat, fresh or chilled	2022	2022	t	47562.08	I	Imputed value
QCL	Crops and livestock products	004	Afghanistan	5510	Production	21115	Meat of sheep, fresh or chilled	2022	2022	t	102000.00	E	Estimated value
QCL	Crops and livestock products	004	Afghanistan	5510	Production	02211	Raw milk of cattle	2022	2022	t	1945903.74	I	Imputed value
QCL	Crops and livestock products	004	Afghanistan	5510	Production	02292	Raw milk of goats	2022	2022	t	118312.66	I	Imputed value
QCL	Crops and livestock products	004	Afghanistan	5510	Production	02291	Raw milk of sheep	2022	2022	t	162269.88	I	Imputed value
QCL	Crops and livestock products	008	Albania	5510	Production	0231	Hen eggs in shell, fresh	2022	2022	t	48918.00	A	Official figure
QCL	Crops and livestock products	008	Albania	5513	Production	0231	Hen eggs in shell, fresh	2022	2022	1000 No	776474.00	A	Official figure
QCL	Crops and livestock products	008	Albania	5510	Production	21111.01	Meat of cattle with the bone, fresh or chilled	2022	2022	t	29736.30	A	Official figure
QCL	Crops and livestock products	008	Albania	5510	Production	21121	Meat of chickens, fresh or chilled	2022	2022	t	16335.57	A	Official figure
QCL	Crops and livestock products	008	Albania	5510	Production	21116	Meat of goat, fresh or chilled	2022	2022	t	7771.00	A	Official figure
QCL	Crops and livestock products	008	Albania	5510	Production	21113.01	Meat of pig with the bone, fresh or chilled	2022	2022	t	8500.80	A	Official figure
QCL	Crops and livestock products	008	Albania	5510	Production	21115	Meat of sheep, fresh or chilled	2022	2022	t	17113.43	A	Official figure
QCL	Crops and livestock products	008	Albania	5510	Production	02211	Raw milk of cattle	2022	2022	t	849690.26	A	Official figure
QCL	Crops and livestock products	008	Albania	5510	Production	02292	Raw milk of goats	2022	2022	t	78478.79	A	Official figure
QCL	Crops and livestock products	008	Albania	5510	Production	02291	Raw milk of sheep	2022	2022	t	71103.99	A	Official figure
QCL	Crops and livestock products	012	Algeria	5510	Production	0231	Hen eggs in shell, fresh	2022	2022	t	311930.12	E	Estimated value
QCL	Crops and livestock products	012	Algeria	5513	Production	0231	Hen eggs in shell, fresh	2022	2022	1000 No	6238602.00	E	Estimated value
QCL	Crops and livestock products	012	Algeria	5510	Production	21111.01	Meat of cattle with the bone, fresh or chilled	2022	2022	t	148116.09	I	Imputed value
QCL	Crops and livestock products	012	Algeria	5510	Production	21121	Meat of chickens, fresh or chilled	2022	2022	t	274862.81	I	Imputed value
QCL	Crops and livestock products	012	Algeria	5510	Production	21116	Meat of goat, fresh or chilled	2022	2022	t	19243.84	I	Imputed value
QCL	Crops and livestock products	012	Algeria	5510	Production	21113.01	Meat of pig with the bone, fresh or chilled	2022	2022	t	107.90	I	Imputed value
QCL	Crops and livestock products	012	Algeria	5510	Production	21115	Meat of sheep, fresh or chilled	2022	2022	t	344937.26	I	Imputed value
QCL	Crops and livestock products	012	Algeria	5510	Production	02211	Raw milk of cattle	2022	2022	t	2433986.67	E	Estimated value
QCL	Crops and livestock products	012	Algeria	5510	Production	02292	Raw milk of goats	2022	2022	t	324463.67	E	Estimated value
QCL	Crops and livestock products	012	Algeria	5510	Production	02291	Raw milk of sheep	2022	2022	t	547145.33	E	Estimated value
QCL	Crops and livestock products	024	Angola	5510	Production	0231	Hen eggs in shell, fresh	2022	2022	t	142758.68	E	Estimated value
QCL	Crops and livestock products	024	Angola	5513	Production	0231	Hen eggs in shell, fresh	2022	2022	1000 No	2693560.00	A	Official figure
QCL	Crops and livestock products	024	Angola	5510	Production	21111.01	Meat of cattle with the bone, fresh or chilled	2022	2022	t	107859.65	I	Imputed value
QCL	Crops and livestock products	024	Angola	5510	Production	21121	Meat of chickens, fresh or chilled	2022	2022	t	58532.79	I	Imputed value
QCL	Crops and livestock products	024	Angola	5510	Production	21116	Meat of goat, fresh or chilled	2022	2022	t	20064.20	I	Imputed value
QCL	Crops and livestock products	024	Angola	5510	Production	21113.01	Meat of pig with the bone, fresh or chilled	2022	2022	t	169195.83	I	Imputed value
QCL	Crops and livestock products	024	Angola	5510	Production	21115	Meat of sheep, fresh or chilled	2022	2022	t	4737.03	I	Imputed value
QCL	Crops and livestock products	024	Angola	5510	Production	02211	Raw milk of cattle	2022	2022	t	223902.03	I	Imputed value
QCL	Crops and livestock products	028	Antigua and Barbuda	5510	Production	0231	Hen eggs in shell, fresh	2022	2022	t	1137.07	A	Official figure
QCL	Crops and livestock products	028	Antigua and Barbuda	5513	Production	0231	Hen eggs in shell, fresh	2022	2022	1000 No	22741.00	A	Official figure
QCL	Crops and livestock products	028	Antigua and Barbuda	5510	Production	21111.01	Meat of cattle with the bone, fresh or chilled	2022	2022	t	62.68	A	Official figure
QCL	Crops and livestock products	028	Antigua and Barbuda	5510	Production	21121	Meat of chickens, fresh or chilled	2022	2022	t	88.31	I	Imputed value
QCL	Crops and livestock products	028	Antigua and Barbuda	5510	Production	21116	Meat of goat, fresh or chilled	2022	2022	t	2.63	A	Official figure
QCL	Crops and livestock products	028	Antigua and Barbuda	5510	Production	21113.01	Meat of pig with the bone, fresh or chilled	2022	2022	t	54.57	A	Official figure
QCL	Crops and livestock products	028	Antigua and Barbuda	5510	Production	21115	Meat of sheep, fresh or chilled	2022	2022	t	3.63	A	Official figure
QCL	Crops and livestock products	028	Antigua and Barbuda	5510	Production	02211	Raw milk of cattle	2022	2022	t	1970.14	I	Imputed value
QCL	Crops and livestock products	032	Argentina	5510	Production	0231	Hen eggs in shell, fresh	2022	2022	t	841037.94	E	Estimated value
QCL	Crops and livestock products	032	Argentina	5513	Production	0231	Hen eggs in shell, fresh	2022	2022	1000 No	15291599.00	X	Figure from international organizations	Unofficial figure
QCL	Crops and livestock products	032	Argentina	5510	Production	21111.01	Meat of cattle with the bone, fresh or chilled	2022	2022	t	3133103.00	A	Official figure
QCL	Crops and livestock products	032	Argentina	5510	Production	21121	Meat of chickens, fresh or chilled	2022	2022	t	2319000.00	A	Official figure
QCL	Crops and livestock products	032	Argentina	5510	Production	21116	Meat of goat, fresh or chilled	2022	2022	t	6004.38	I	Imputed value
QCL	Crops and livestock products	032	Argentina	5510	Production	21113.01	Meat of pig with the bone, fresh or chilled	2022	2022	t	723380.00	A	Official figure
QCL	Crops and livestock products	032	Argentina	5510	Production	21115	Meat of sheep, fresh or chilled	2022	2022	t	40939.41	I	Imputed value
QCL	Crops and livestock products	032	Argentina	5510	Production	02211	Raw milk of cattle	2022	2022	t	11904142.00	A	Official figure
QCL	Crops and livestock products	051	Armenia	5510	Production	0231	Hen eggs in shell, fresh	2022	2022	t	41200.00	A	Official figure
QCL	Crops and livestock products	051	Armenia	5513	Production	0231	Hen eggs in shell, fresh	2022	2022	1000 No	749100.00	A	Official figure
QCL	Crops and livestock products	051	Armenia	5510	Production	21111.01	Meat of cattle with the bone, fresh or chilled	2022	2022	t	65800.00	A	Official figure
QCL	Crops and livestock products	051	Armenia	5510	Production	21121	Meat of chickens, fresh or chilled	2022	2022	t	11900.00	A	Official figure
QCL	Crops and livestock products	051	Armenia	5510	Production	21116	Meat of goat, fresh or chilled	2022	2022	t	28.11	I	Imputed value
QCL	Crops and livestock products	051	Armenia	5510	Production	21113.01	Meat of pig with the bone, fresh or chilled	2022	2022	t	14900.00	A	Official figure
QCL	Crops and livestock products	051	Armenia	5510	Production	21115	Meat of sheep, fresh or chilled	2022	2022	t	10800.00	A	Official figure
QCL	Crops and livestock products	051	Armenia	5510	Production	02211	Raw milk of cattle	2022	2022	t	607000.00	A	Official figure
QCL	Crops and livestock products	051	Armenia	5510	Production	02292	Raw milk of goats	2022	2022	t	3700.00	E	Estimated value
QCL	Crops and livestock products	051	Armenia	5510	Production	02291	Raw milk of sheep	2022	2022	t	43470.00	E	Estimated value
QCL	Crops and livestock products	036	Australia	5510	Production	0231	Hen eggs in shell, fresh	2022	2022	t	225990.63	E	Estimated value
QCL	Crops and livestock products	036	Australia	5513	Production	0231	Hen eggs in shell, fresh	2022	2022	1000 No	4035547.00	A	Official figure
QCL	Crops and livestock products	036	Australia	5510	Production	21111.01	Meat of cattle with the bone, fresh or chilled	2022	2022	t	1878088.00	A	Official figure
QCL	Crops and livestock products	036	Australia	5510	Production	21121	Meat of chickens, fresh or chilled	2022	2022	t	1361905.00	A	Official figure
QCL	Crops and livestock products	036	Australia	5510	Production	21116	Meat of goat, fresh or chilled	2022	2022	t	28463.00	A	Official figure
QCL	Crops and livestock products	036	Australia	5510	Production	21113.01	Meat of pig with the bone, fresh or chilled	2022	2022	t	436300.00	A	Official figure
QCL	Crops and livestock products	036	Australia	5510	Production	21115	Meat of sheep, fresh or chilled	2022	2022	t	706905.00	A	Official figure
QCL	Crops and livestock products	036	Australia	5510	Production	02211	Raw milk of cattle	2022	2022	t	8450000.00	A	Official figure
QCL	Crops and livestock products	040	Austria	5510	Production	21111.01	Meat of cattle with the bone, fresh or chilled	2022	2022	t	210120.00	A	Official figure
QCL	Crops and livestock products	040	Austria	5510	Production	21116	Meat of goat, fresh or chilled	2022	2022	t	640.00	A	Official figure
QCL	Crops and livestock products	040	Austria	5510	Production	21113.01	Meat of pig with the bone, fresh or chilled	2022	2022	t	477660.00	A	Official figure
QCL	Crops and livestock products	040	Austria	5510	Production	21115	Meat of sheep, fresh or chilled	2022	2022	t	6490.00	A	Official figure
QCL	Crops and livestock products	040	Austria	5510	Production	02211	Raw milk of cattle	2022	2022	t	3942500.00	A	Official figure
QCL	Crops and livestock products	040	Austria	5510	Production	02292	Raw milk of goats	2022	2022	t	26110.00	A	Official figure
QCL	Crops and livestock products	040	Austria	5510	Production	02291	Raw milk of sheep	2022	2022	t	11690.00	A	Official figure
QCL	Crops and livestock products	031	Azerbaijan	5510	Production	0231	Hen eggs in shell, fresh	2022	2022	t	121089.00	A	Official figure
QCL	Crops and livestock products	031	Azerbaijan	5513	Production	0231	Hen eggs in shell, fresh	2022	2022	1000 No	2018146.00	A	Official figure
QCL	Crops and livestock products	031	Azerbaijan	5510	Production	21111.01	Meat of cattle with the bone, fresh or chilled	2022	2022	t	148658.00	A	Official figure
QCL	Crops and livestock products	031	Azerbaijan	5510	Production	21121	Meat of chickens, fresh or chilled	2022	2022	t	130108.00	A	Official figure
QCL	Crops and livestock products	031	Azerbaijan	5510	Production	21113.01	Meat of pig with the bone, fresh or chilled	2022	2022	t	502.00	A	Official figure
QCL	Crops and livestock products	031	Azerbaijan	5510	Production	21115	Meat of sheep, fresh or chilled	2022	2022	t	89055.00	A	Official figure
QCL	Crops and livestock products	031	Azerbaijan	5510	Production	02211	Raw milk of cattle	2022	2022	t	2229118.00	A	Official figure
QCL	Crops and livestock products	031	Azerbaijan	5510	Production	02292	Raw milk of goats	2022	2022	t	5065.00	A	Official figure
QCL	Crops and livestock products	031	Azerbaijan	5510	Production	02291	Raw milk of sheep	2022	2022	t	30496.00	A	Official figure
QCL	Crops and livestock products	044	Bahamas	5510	Production	0231	Hen eggs in shell, fresh	2022	2022	t	884.31	I	Imputed value
QCL	Crops and livestock products	044	Bahamas	5513	Production	0231	Hen eggs in shell, fresh	2022	2022	1000 No	22108.00	I	Imputed value
QCL	Crops and livestock products	044	Bahamas	5510	Production	21111.01	Meat of cattle with the bone, fresh or chilled	2022	2022	t	18.11	I	Imputed value
QCL	Crops and livestock products	044	Bahamas	5510	Production	21121	Meat of chickens, fresh or chilled	2022	2022	t	6061.99	I	Imputed value
QCL	Crops and livestock products	044	Bahamas	5510	Production	21116	Meat of goat, fresh or chilled	2022	2022	t	73.50	I	Imputed value
QCL	Crops and livestock products	044	Bahamas	5510	Production	21113.01	Meat of pig with the bone, fresh or chilled	2022	2022	t	342.16	I	Imputed value
QCL	Crops and livestock products	044	Bahamas	5510	Production	21115	Meat of sheep, fresh or chilled	2022	2022	t	30.14	I	Imputed value
QCL	Crops and livestock products	044	Bahamas	5510	Production	02211	Raw milk of cattle	2022	2022	t	677.94	I	Imputed value
QCL	Crops and livestock products	044	Bahamas	5510	Production	02292	Raw milk of goats	2022	2022	t	1379.60	I	Imputed value
QCL	Crops and livestock products	048	Bahrain	5510	Production	0231	Hen eggs in shell, fresh	2022	2022	t	4277.70	E	Estimated value
QCL	Crops and livestock products	048	Bahrain	5513	Production	0231	Hen eggs in shell, fresh	2022	2022	1000 No	87300.00	A	Official figure
QCL	Crops and livestock products	048	Bahrain	5510	Production	21111.01	Meat of cattle with the bone, fresh or chilled	2022	2022	t	800.01	I	Imputed value
QCL	Crops and livestock products	048	Bahrain	5510	Production	21121	Meat of chickens, fresh or chilled	2022	2022	t	8500.00	A	Official figure
QCL	Crops and livestock products	048	Bahrain	5510	Production	21116	Meat of goat, fresh or chilled	2022	2022	t	238.59	E	Estimated value
QCL	Crops and livestock products	048	Bahrain	5510	Production	21115	Meat of sheep, fresh or chilled	2022	2022	t	26865.53	E	Estimated value
QCL	Crops and livestock products	048	Bahrain	5510	Production	02211	Raw milk of cattle	2022	2022	t	10582.55	I	Imputed value
QCL	Crops and livestock products	048	Bahrain	5510	Production	02292	Raw milk of goats	2022	2022	t	321.32	I	Imputed value
QCL	Crops and livestock products	048	Bahrain	5510	Production	02291	Raw milk of sheep	2022	2022	t	161.34	I	Imputed value
QCL	Crops and livestock products	050	Bangladesh	5510	Production	0231	Hen eggs in shell, fresh	2022	2022	t	499872.80	E	Estimated value
QCL	Crops and livestock products	050	Bangladesh	5513	Production	0231	Hen eggs in shell, fresh	2022	2022	1000 No	10866800.00	E	Estimated value
QCL	Crops and livestock products	050	Bangladesh	5510	Production	21111.01	Meat of cattle with the bone, fresh or chilled	2022	2022	t	202043.68	I	Imputed value
QCL	Crops and livestock products	050	Bangladesh	5510	Production	21121	Meat of chickens, fresh or chilled	2022	2022	t	221317.69	I	Imputed value
QCL	Crops and livestock products	050	Bangladesh	5510	Production	21116	Meat of goat, fresh or chilled	2022	2022	t	221210.75	I	Imputed value
QCL	Crops and livestock products	050	Bangladesh	5510	Production	21115	Meat of sheep, fresh or chilled	2022	2022	t	4950.79	I	Imputed value
QCL	Crops and livestock products	050	Bangladesh	5510	Production	02211	Raw milk of cattle	2022	2022	t	11766600.00	E	Estimated value
QCL	Crops and livestock products	050	Bangladesh	5510	Production	02292	Raw milk of goats	2022	2022	t	915180.00	E	Estimated value
QCL	Crops and livestock products	050	Bangladesh	5510	Production	02291	Raw milk of sheep	2022	2022	t	65370.00	E	Estimated value
QCL	Crops and livestock products	052	Barbados	5510	Production	0231	Hen eggs in shell, fresh	2022	2022	t	3099.00	A	Official figure
QCL	Crops and livestock products	052	Barbados	5513	Production	0231	Hen eggs in shell, fresh	2022	2022	1000 No	63245.00	A	Official figure
QCL	Crops and livestock products	052	Barbados	5510	Production	21111.01	Meat of cattle with the bone, fresh or chilled	2022	2022	t	201.00	A	Official figure
QCL	Crops and livestock products	052	Barbados	5510	Production	21121	Meat of chickens, fresh or chilled	2022	2022	t	15630.00	A	Official figure
QCL	Crops and livestock products	052	Barbados	5510	Production	21116	Meat of goat, fresh or chilled	2022	2022	t	29.85	I	Imputed value
QCL	Crops and livestock products	052	Barbados	5510	Production	21113.01	Meat of pig with the bone, fresh or chilled	2022	2022	t	2539.00	A	Official figure
QCL	Crops and livestock products	052	Barbados	5510	Production	21115	Meat of sheep, fresh or chilled	2022	2022	t	85.00	A	Official figure
QCL	Crops and livestock products	052	Barbados	5510	Production	02211	Raw milk of cattle	2022	2022	t	4039.00	A	Official figure
QCL	Crops and livestock products	112	Belarus	5510	Production	0231	Hen eggs in shell, fresh	2022	2022	t	193888.80	E	Estimated value
QCL	Crops and livestock products	112	Belarus	5513	Production	0231	Hen eggs in shell, fresh	2022	2022	1000 No	3462300.00	A	Official figure
QCL	Crops and livestock products	112	Belarus	5510	Production	21111.01	Meat of cattle with the bone, fresh or chilled	2022	2022	t	344600.00	A	Official figure
QCL	Crops and livestock products	112	Belarus	5510	Production	21121	Meat of chickens, fresh or chilled	2022	2022	t	508120.00	X	Figure from international organizations	Unofficial figure
QCL	Crops and livestock products	112	Belarus	5510	Production	21113.01	Meat of pig with the bone, fresh or chilled	2022	2022	t	362300.00	A	Official figure
QCL	Crops and livestock products	112	Belarus	5510	Production	21115	Meat of sheep, fresh or chilled	2022	2022	t	1000.00	A	Official figure
QCL	Crops and livestock products	112	Belarus	5510	Production	02211	Raw milk of cattle	2022	2022	t	7871000.00	A	Official figure
QCL	Crops and livestock products	112	Belarus	5510	Production	02292	Raw milk of goats	2022	2022	t	16511.39	I	Imputed value
QCL	Crops and livestock products	056	Belgium	5510	Production	21111.01	Meat of cattle with the bone, fresh or chilled	2022	2022	t	238140.00	A	Official figure
QCL	Crops and livestock products	056	Belgium	5510	Production	21121	Meat of chickens, fresh or chilled	2022	2022	t	442020.00	A	Official figure
QCL	Crops and livestock products	056	Belgium	5510	Production	21116	Meat of goat, fresh or chilled	2022	2022	t	400.00	A	Official figure
QCL	Crops and livestock products	056	Belgium	5510	Production	21113.01	Meat of pig with the bone, fresh or chilled	2022	2022	t	1032290.00	A	Official figure
QCL	Crops and livestock products	056	Belgium	5510	Production	21115	Meat of sheep, fresh or chilled	2022	2022	t	2180.00	A	Official figure
QCL	Crops and livestock products	056	Belgium	5510	Production	02211	Raw milk of cattle	2022	2022	t	4572000.00	A	Official figure
QCL	Crops and livestock products	056	Belgium	5510	Production	02292	Raw milk of goats	2022	2022	t	46000.00	A	Official figure
QCL	Crops and livestock products	056	Belgium	5510	Production	02291	Raw milk of sheep	2022	2022	t	0.00	A	Official figure
QCL	Crops and livestock products	084	Belize	5510	Production	0231	Hen eggs in shell, fresh	2022	2022	t	3123.75	E	Estimated value
QCL	Crops and livestock products	084	Belize	5513	Production	0231	Hen eggs in shell, fresh	2022	2022	1000 No	62475.00	A	Official figure
QCL	Crops and livestock products	084	Belize	5510	Production	21111.01	Meat of cattle with the bone, fresh or chilled	2022	2022	t	1825.00	A	Official figure
QCL	Crops and livestock products	084	Belize	5510	Production	21121	Meat of chickens, fresh or chilled	2022	2022	t	20470.00	A	Official figure
QCL	Crops and livestock products	084	Belize	5510	Production	21116	Meat of goat, fresh or chilled	2022	2022	t	0.93	I	Imputed value
QCL	Crops and livestock products	084	Belize	5510	Production	21113.01	Meat of pig with the bone, fresh or chilled	2022	2022	t	2219.00	A	Official figure
QCL	Crops and livestock products	084	Belize	5510	Production	21115	Meat of sheep, fresh or chilled	2022	2022	t	49.00	A	Official figure
QCL	Crops and livestock products	084	Belize	5510	Production	02211	Raw milk of cattle	2022	2022	t	6558.00	A	Official figure
QCL	Crops and livestock products	204	Benin	5510	Production	0231	Hen eggs in shell, fresh	2022	2022	t	17565.71	A	Official figure
QCL	Crops and livestock products	204	Benin	5513	Production	0231	Hen eggs in shell, fresh	2022	2022	1000 No	373738.00	A	Official figure
QCL	Crops and livestock products	204	Benin	5510	Production	21111.01	Meat of cattle with the bone, fresh or chilled	2022	2022	t	38106.08	A	Official figure
QCL	Crops and livestock products	204	Benin	5510	Production	21121	Meat of chickens, fresh or chilled	2022	2022	t	9675.16	A	Official figure
QCL	Crops and livestock products	204	Benin	5510	Production	21116	Meat of goat, fresh or chilled	2022	2022	t	9663.28	I	Imputed value
QCL	Crops and livestock products	204	Benin	5510	Production	21113.01	Meat of pig with the bone, fresh or chilled	2022	2022	t	10033.46	A	Official figure
QCL	Crops and livestock products	204	Benin	5510	Production	21115	Meat of sheep, fresh or chilled	2022	2022	t	26260.12	A	Official figure
QCL	Crops and livestock products	204	Benin	5510	Production	02211	Raw milk of cattle	2022	2022	t	114625.95	A	Official figure
QCL	Crops and livestock products	204	Benin	5510	Production	02292	Raw milk of goats	2022	2022	t	38433.58	I	Imputed value
QCL	Crops and livestock products	064	Bhutan	5510	Production	0231	Hen eggs in shell, fresh	2022	2022	t	4142.84	E	Estimated value
QCL	Crops and livestock products	064	Bhutan	5513	Production	0231	Hen eggs in shell, fresh	2022	2022	1000 No	101045.00	A	Official figure
QCL	Crops and livestock products	064	Bhutan	5510	Production	21111.01	Meat of cattle with the bone, fresh or chilled	2022	2022	t	1822.18	A	Official figure
QCL	Crops and livestock products	064	Bhutan	5510	Production	21121	Meat of chickens, fresh or chilled	2022	2022	t	993.56	A	Official figure
QCL	Crops and livestock products	064	Bhutan	5510	Production	21116	Meat of goat, fresh or chilled	2022	2022	t	173.69	A	Official figure
QCL	Crops and livestock products	064	Bhutan	5510	Production	21113.01	Meat of pig with the bone, fresh or chilled	2022	2022	t	1231.83	A	Official figure
QCL	Crops and livestock products	064	Bhutan	5510	Production	21115	Meat of sheep, fresh or chilled	2022	2022	t	19.18	A	Official figure
QCL	Crops and livestock products	064	Bhutan	5510	Production	02211	Raw milk of cattle	2022	2022	t	42254.94	A	Official figure
QCL	Crops and livestock products	068	Bolivia (Plurinational State of)	5510	Production	0231	Hen eggs in shell, fresh	2022	2022	t	108591.95	E	Estimated value
QCL	Crops and livestock products	068	Bolivia (Plurinational State of)	5513	Production	0231	Hen eggs in shell, fresh	2022	2022	1000 No	2171839.00	A	Official figure
QCL	Crops and livestock products	068	Bolivia (Plurinational State of)	5510	Production	21111.01	Meat of cattle with the bone, fresh or chilled	2022	2022	t	298566.00	A	Official figure
QCL	Crops and livestock products	068	Bolivia (Plurinational State of)	5510	Production	21121	Meat of chickens, fresh or chilled	2022	2022	t	513837.00	A	Official figure
QCL	Crops and livestock products	068	Bolivia (Plurinational State of)	5510	Production	21116	Meat of goat, fresh or chilled	2022	2022	t	7733.00	A	Official figure
QCL	Crops and livestock products	068	Bolivia (Plurinational State of)	5510	Production	21113.01	Meat of pig with the bone, fresh or chilled	2022	2022	t	122864.00	A	Official figure
QCL	Crops and livestock products	068	Bolivia (Plurinational State of)	5510	Production	21115	Meat of sheep, fresh or chilled	2022	2022	t	31376.00	A	Official figure
QCL	Crops and livestock products	068	Bolivia (Plurinational State of)	5510	Production	02211	Raw milk of cattle	2022	2022	t	569106.93	A	Official figure
QCL	Crops and livestock products	068	Bolivia (Plurinational State of)	5510	Production	02292	Raw milk of goats	2022	2022	t	29353.97	A	Official figure
QCL	Crops and livestock products	068	Bolivia (Plurinational State of)	5510	Production	02291	Raw milk of sheep	2022	2022	t	31204.66	I	Imputed value
QCL	Crops and livestock products	070	Bosnia and Herzegovina	5510	Production	0231	Hen eggs in shell, fresh	2022	2022	t	22780.00	E	Estimated value
QCL	Crops and livestock products	070	Bosnia and Herzegovina	5513	Production	0231	Hen eggs in shell, fresh	2022	2022	1000 No	455600.00	E	Estimated value
QCL	Crops and livestock products	070	Bosnia and Herzegovina	5510	Production	21111.01	Meat of cattle with the bone, fresh or chilled	2022	2022	t	10328.17	I	Imputed value
QCL	Crops and livestock products	070	Bosnia and Herzegovina	5510	Production	21121	Meat of chickens, fresh or chilled	2022	2022	t	69118.10	I	Imputed value
QCL	Crops and livestock products	070	Bosnia and Herzegovina	5510	Production	21113.01	Meat of pig with the bone, fresh or chilled	2022	2022	t	7882.21	I	Imputed value
QCL	Crops and livestock products	070	Bosnia and Herzegovina	5510	Production	21115	Meat of sheep, fresh or chilled	2022	2022	t	1127.71	I	Imputed value
QCL	Crops and livestock products	070	Bosnia and Herzegovina	5510	Production	02211	Raw milk of cattle	2022	2022	t	603118.33	E	Estimated value
QCL	Crops and livestock products	070	Bosnia and Herzegovina	5510	Production	02291	Raw milk of sheep	2022	2022	t	12568.67	E	Estimated value
QCL	Crops and livestock products	072	Botswana	5510	Production	0231	Hen eggs in shell, fresh	2022	2022	t	3550.00	E	Estimated value
QCL	Crops and livestock products	072	Botswana	5513	Production	0231	Hen eggs in shell, fresh	2022	2022	1000 No	73958.00	E	Estimated value
QCL	Crops and livestock products	072	Botswana	5510	Production	21111.01	Meat of cattle with the bone, fresh or chilled	2022	2022	t	34000.00	E	Estimated value
QCL	Crops and livestock products	072	Botswana	5510	Production	21121	Meat of chickens, fresh or chilled	2022	2022	t	1381.49	E	Estimated value
QCL	Crops and livestock products	072	Botswana	5510	Production	21116	Meat of goat, fresh or chilled	2022	2022	t	3978.15	I	Imputed value
QCL	Crops and livestock products	072	Botswana	5510	Production	21113.01	Meat of pig with the bone, fresh or chilled	2022	2022	t	235.97	I	Imputed value
QCL	Crops and livestock products	072	Botswana	5510	Production	21115	Meat of sheep, fresh or chilled	2022	2022	t	744.29	I	Imputed value
QCL	Crops and livestock products	072	Botswana	5510	Production	02211	Raw milk of cattle	2022	2022	t	211823.73	I	Imputed value
QCL	Crops and livestock products	072	Botswana	5510	Production	02292	Raw milk of goats	2022	2022	t	11114.16	I	Imputed value
QCL	Crops and livestock products	076	Brazil	5510	Production	0231	Hen eggs in shell, fresh	2022	2022	t	3342409.78	A	Official figure
QCL	Crops and livestock products	076	Brazil	5513	Production	0231	Hen eggs in shell, fresh	2022	2022	1000 No	58638768.00	A	Official figure
QCL	Crops and livestock products	076	Brazil	5510	Production	21111.01	Meat of cattle with the bone, fresh or chilled	2022	2022	t	10350000.00	X	Figure from international organizations	Unofficial figure
QCL	Crops and livestock products	076	Brazil	5510	Production	21121	Meat of chickens, fresh or chilled	2022	2022	t	14524000.00	X	Figure from international organizations	Unofficial figure
QCL	Crops and livestock products	076	Brazil	5510	Production	21116	Meat of goat, fresh or chilled	2022	2022	t	39891.43	I	Imputed value
QCL	Crops and livestock products	076	Brazil	5510	Production	21113.01	Meat of pig with the bone, fresh or chilled	2022	2022	t	5186302.87	A	Official figure
QCL	Crops and livestock products	076	Brazil	5510	Production	21115	Meat of sheep, fresh or chilled	2022	2022	t	107099.79	I	Imputed value
QCL	Crops and livestock products	076	Brazil	5510	Production	02211	Raw milk of cattle	2022	2022	t	35647494.54	A	Official figure
QCL	Crops and livestock products	076	Brazil	5510	Production	02292	Raw milk of goats	2022	2022	t	296559.52	I	Imputed value
QCL	Crops and livestock products	096	Brunei Darussalam	5510	Production	0231	Hen eggs in shell, fresh	2022	2022	t	9912.81	E	Estimated value
QCL	Crops and livestock products	096	Brunei Darussalam	5513	Production	0231	Hen eggs in shell, fresh	2022	2022	1000 No	173909.00	A	Official figure
QCL	Crops and livestock products	096	Brunei Darussalam	5510	Production	21111.01	Meat of cattle with the bone, fresh or chilled	2022	2022	t	1638.38	I	Imputed value
QCL	Crops and livestock products	096	Brunei Darussalam	5510	Production	21121	Meat of chickens, fresh or chilled	2022	2022	t	31652.28	I	Imputed value
QCL	Crops and livestock products	096	Brunei Darussalam	5510	Production	21116	Meat of goat, fresh or chilled	2022	2022	t	11.05	I	Imputed value
QCL	Crops and livestock products	096	Brunei Darussalam	5510	Production	21113.01	Meat of pig with the bone, fresh or chilled	2022	2022	t	35.82	I	Imputed value
QCL	Crops and livestock products	096	Brunei Darussalam	5510	Production	21115	Meat of sheep, fresh or chilled	2022	2022	t	32.00	I	Imputed value
QCL	Crops and livestock products	096	Brunei Darussalam	5510	Production	02211	Raw milk of cattle	2022	2022	t	41.69	I	Imputed value
QCL	Crops and livestock products	100	Bulgaria	5513	Production	0231	Hen eggs in shell, fresh	2022	2022	1000 No	1127095.00	A	Official figure
QCL	Crops and livestock products	100	Bulgaria	5510	Production	21111.01	Meat of cattle with the bone, fresh or chilled	2022	2022	t	20710.00	A	Official figure
QCL	Crops and livestock products	100	Bulgaria	5510	Production	21121	Meat of chickens, fresh or chilled	2022	2022	t	90580.00	A	Official figure
QCL	Crops and livestock products	100	Bulgaria	5510	Production	21116	Meat of goat, fresh or chilled	2022	2022	t	1370.00	A	Official figure
QCL	Crops and livestock products	100	Bulgaria	5510	Production	21113.01	Meat of pig with the bone, fresh or chilled	2022	2022	t	85030.00	A	Official figure
QCL	Crops and livestock products	100	Bulgaria	5510	Production	21115	Meat of sheep, fresh or chilled	2022	2022	t	7040.00	A	Official figure
QCL	Crops and livestock products	100	Bulgaria	5510	Production	02211	Raw milk of cattle	2022	2022	t	770730.00	A	Official figure
QCL	Crops and livestock products	100	Bulgaria	5510	Production	02292	Raw milk of goats	2022	2022	t	25930.00	A	Official figure
QCL	Crops and livestock products	100	Bulgaria	5510	Production	02291	Raw milk of sheep	2022	2022	t	56660.00	A	Official figure
QCL	Crops and livestock products	854	Burkina Faso	5510	Production	0231	Hen eggs in shell, fresh	2022	2022	t	68333.33	E	Estimated value
QCL	Crops and livestock products	854	Burkina Faso	5513	Production	0231	Hen eggs in shell, fresh	2022	2022	1000 No	1220238.00	E	Estimated value
QCL	Crops and livestock products	854	Burkina Faso	5510	Production	21111.01	Meat of cattle with the bone, fresh or chilled	2022	2022	t	129172.00	A	Official figure
QCL	Crops and livestock products	854	Burkina Faso	5510	Production	21121	Meat of chickens, fresh or chilled	2022	2022	t	150905.00	A	Official figure
QCL	Crops and livestock products	854	Burkina Faso	5510	Production	21116	Meat of goat, fresh or chilled	2022	2022	t	26892.00	A	Official figure
QCL	Crops and livestock products	854	Burkina Faso	5510	Production	21113.01	Meat of pig with the bone, fresh or chilled	2022	2022	t	224126.75	I	Imputed value
QCL	Crops and livestock products	854	Burkina Faso	5510	Production	21115	Meat of sheep, fresh or chilled	2022	2022	t	23623.00	A	Official figure
QCL	Crops and livestock products	854	Burkina Faso	5510	Production	02211	Raw milk of cattle	2022	2022	t	225235.00	A	Official figure
QCL	Crops and livestock products	854	Burkina Faso	5510	Production	02292	Raw milk of goats	2022	2022	t	132132.00	A	Official figure
QCL	Crops and livestock products	854	Burkina Faso	5510	Production	02291	Raw milk of sheep	2022	2022	t	77773.62	I	Imputed value
QCL	Crops and livestock products	108	Burundi	5510	Production	0231	Hen eggs in shell, fresh	2022	2022	t	2265.86	E	Estimated value
QCL	Crops and livestock products	108	Burundi	5513	Production	0231	Hen eggs in shell, fresh	2022	2022	1000 No	64739.00	E	Estimated value
QCL	Crops and livestock products	108	Burundi	5510	Production	21111.01	Meat of cattle with the bone, fresh or chilled	2022	2022	t	15252.15	I	Imputed value
QCL	Crops and livestock products	108	Burundi	5510	Production	21121	Meat of chickens, fresh or chilled	2022	2022	t	8346.36	I	Imputed value
QCL	Crops and livestock products	108	Burundi	5510	Production	21116	Meat of goat, fresh or chilled	2022	2022	t	9395.73	E	Estimated value
QCL	Crops and livestock products	108	Burundi	5510	Production	21113.01	Meat of pig with the bone, fresh or chilled	2022	2022	t	11177.30	I	Imputed value
QCL	Crops and livestock products	108	Burundi	5510	Production	21115	Meat of sheep, fresh or chilled	2022	2022	t	775.70	E	Estimated value
QCL	Crops and livestock products	108	Burundi	5510	Production	02211	Raw milk of cattle	2022	2022	t	61555.56	E	Estimated value
QCL	Crops and livestock products	108	Burundi	5510	Production	02292	Raw milk of goats	2022	2022	t	49916.45	I	Imputed value
QCL	Crops and livestock products	108	Burundi	5510	Production	02291	Raw milk of sheep	2022	2022	t	1398.96	I	Imputed value
QCL	Crops and livestock products	132	Cabo Verde	5510	Production	0231	Hen eggs in shell, fresh	2022	2022	t	2642.91	E	Estimated value
QCL	Crops and livestock products	132	Cabo Verde	5513	Production	0231	Hen eggs in shell, fresh	2022	2022	1000 No	53937.00	A	Official figure
QCL	Crops and livestock products	132	Cabo Verde	5510	Production	21111.01	Meat of cattle with the bone, fresh or chilled	2022	2022	t	716.12	I	Imputed value
QCL	Crops and livestock products	132	Cabo Verde	5510	Production	21121	Meat of chickens, fresh or chilled	2022	2022	t	484.73	I	Imputed value
QCL	Crops and livestock products	132	Cabo Verde	5510	Production	21116	Meat of goat, fresh or chilled	2022	2022	t	636.55	I	Imputed value
QCL	Crops and livestock products	132	Cabo Verde	5510	Production	21113.01	Meat of pig with the bone, fresh or chilled	2022	2022	t	2518.89	I	Imputed value
QCL	Crops and livestock products	132	Cabo Verde	5510	Production	21115	Meat of sheep, fresh or chilled	2022	2022	t	86.08	I	Imputed value
QCL	Crops and livestock products	132	Cabo Verde	5510	Production	02211	Raw milk of cattle	2022	2022	t	4459.00	A	Official figure
QCL	Crops and livestock products	132	Cabo Verde	5510	Production	02292	Raw milk of goats	2022	2022	t	5513.00	A	Official figure
QCL	Crops and livestock products	116	Cambodia	5510	Production	0231	Hen eggs in shell, fresh	2022	2022	t	18830.37	E	Estimated value
QCL	Crops and livestock products	116	Cambodia	5513	Production	0231	Hen eggs in shell, fresh	2022	2022	1000 No	482830.00	E	Estimated value
QCL	Crops and livestock products	116	Cambodia	5510	Production	21111.01	Meat of cattle with the bone, fresh or chilled	2022	2022	t	55282.95	I	Imputed value
QCL	Crops and livestock products	116	Cambodia	5510	Production	21121	Meat of chickens, fresh or chilled	2022	2022	t	15967.76	I	Imputed value
QCL	Crops and livestock products	116	Cambodia	5510	Production	21113.01	Meat of pig with the bone, fresh or chilled	2022	2022	t	101251.76	I	Imputed value
QCL	Crops and livestock products	116	Cambodia	5510	Production	02211	Raw milk of cattle	2022	2022	t	23901.56	I	Imputed value
QCL	Crops and livestock products	120	Cameroon	5510	Production	0231	Hen eggs in shell, fresh	2022	2022	t	88304.67	E	Estimated value
QCL	Crops and livestock products	120	Cameroon	5513	Production	0231	Hen eggs in shell, fresh	2022	2022	1000 No	2264222.00	E	Estimated value
QCL	Crops and livestock products	120	Cameroon	5510	Production	21111.01	Meat of cattle with the bone, fresh or chilled	2022	2022	t	120707.62	I	Imputed value
QCL	Crops and livestock products	120	Cameroon	5510	Production	21121	Meat of chickens, fresh or chilled	2022	2022	t	123079.61	I	Imputed value
QCL	Crops and livestock products	120	Cameroon	5510	Production	21116	Meat of goat, fresh or chilled	2022	2022	t	26667.41	I	Imputed value
QCL	Crops and livestock products	120	Cameroon	5510	Production	21113.01	Meat of pig with the bone, fresh or chilled	2022	2022	t	48560.10	I	Imputed value
QCL	Crops and livestock products	120	Cameroon	5510	Production	21115	Meat of sheep, fresh or chilled	2022	2022	t	16625.18	I	Imputed value
QCL	Crops and livestock products	120	Cameroon	5510	Production	02211	Raw milk of cattle	2022	2022	t	205555.56	E	Estimated value
QCL	Crops and livestock products	120	Cameroon	5510	Production	02292	Raw milk of goats	2022	2022	t	59919.73	I	Imputed value
QCL	Crops and livestock products	120	Cameroon	5510	Production	02291	Raw milk of sheep	2022	2022	t	18914.42	I	Imputed value
QCL	Crops and livestock products	124	Canada	5510	Production	0231	Hen eggs in shell, fresh	2022	2022	t	623902.00	X	Figure from international organizations	Unofficial figure
QCL	Crops and livestock products	124	Canada	5513	Production	0231	Hen eggs in shell, fresh	2022	2022	1000 No	10398360.00	A	Official figure
QCL	Crops and livestock products	124	Canada	5510	Production	21111.01	Meat of cattle with the bone, fresh or chilled	2022	2022	t	1378656.00	A	Official figure
QCL	Crops and livestock products	124	Canada	5510	Production	21121	Meat of chickens, fresh or chilled	2022	2022	t	1370850.00	A	Official figure
QCL	Crops and livestock products	124	Canada	5510	Production	21113.01	Meat of pig with the bone, fresh or chilled	2022	2022	t	2262744.00	A	Official figure
QCL	Crops and livestock products	124	Canada	5510	Production	21115	Meat of sheep, fresh or chilled	2022	2022	t	16760.00	A	Official figure
QCL	Crops and livestock products	124	Canada	5510	Production	02211	Raw milk of cattle	2022	2022	t	9742541.00	A	Official figure
QCL	Crops and livestock products	140	Central African Republic	5510	Production	0231	Hen eggs in shell, fresh	2022	2022	t	2356.96	E	Estimated value
QCL	Crops and livestock products	140	Central African Republic	5513	Production	0231	Hen eggs in shell, fresh	2022	2022	1000 No	58924.00	E	Estimated value
QCL	Crops and livestock products	140	Central African Republic	5510	Production	21111.01	Meat of cattle with the bone, fresh or chilled	2022	2022	t	103771.07	I	Imputed value
QCL	Crops and livestock products	140	Central African Republic	5510	Production	21121	Meat of chickens, fresh or chilled	2022	2022	t	6530.17	I	Imputed value
QCL	Crops and livestock products	140	Central African Republic	5510	Production	21116	Meat of goat, fresh or chilled	2022	2022	t	23686.93	I	Imputed value
QCL	Crops and livestock products	140	Central African Republic	5510	Production	21113.01	Meat of pig with the bone, fresh or chilled	2022	2022	t	19471.00	I	Imputed value
QCL	Crops and livestock products	140	Central African Republic	5510	Production	21115	Meat of sheep, fresh or chilled	2022	2022	t	2561.12	I	Imputed value
QCL	Crops and livestock products	140	Central African Republic	5510	Production	02211	Raw milk of cattle	2022	2022	t	82476.31	I	Imputed value
QCL	Crops and livestock products	148	Chad	5510	Production	0231	Hen eggs in shell, fresh	2022	2022	t	4050.00	E	Estimated value
QCL	Crops and livestock products	148	Chad	5513	Production	0231	Hen eggs in shell, fresh	2022	2022	1000 No	90000.00	E	Estimated value
QCL	Crops and livestock products	148	Chad	5510	Production	21111.01	Meat of cattle with the bone, fresh or chilled	2022	2022	t	527768.68	I	Imputed value
QCL	Crops and livestock products	148	Chad	5510	Production	21121	Meat of chickens, fresh or chilled	2022	2022	t	6540.01	I	Imputed value
QCL	Crops and livestock products	148	Chad	5510	Production	21116	Meat of goat, fresh or chilled	2022	2022	t	148278.84	I	Imputed value
QCL	Crops and livestock products	148	Chad	5510	Production	21113.01	Meat of pig with the bone, fresh or chilled	2022	2022	t	2550.73	I	Imputed value
QCL	Crops and livestock products	148	Chad	5510	Production	21115	Meat of sheep, fresh or chilled	2022	2022	t	222402.28	I	Imputed value
QCL	Crops and livestock products	148	Chad	5510	Production	02211	Raw milk of cattle	2022	2022	t	259717.03	I	Imputed value
QCL	Crops and livestock products	148	Chad	5510	Production	02292	Raw milk of goats	2022	2022	t	120981.89	I	Imputed value
QCL	Crops and livestock products	148	Chad	5510	Production	02291	Raw milk of sheep	2022	2022	t	47662.30	I	Imputed value
QCL	Crops and livestock products	152	Chile	5510	Production	0231	Hen eggs in shell, fresh	2022	2022	t	220274.36	E	Estimated value
QCL	Crops and livestock products	152	Chile	5513	Production	0231	Hen eggs in shell, fresh	2022	2022	1000 No	4319105.00	A	Official figure
QCL	Crops and livestock products	152	Chile	5510	Production	21111.01	Meat of cattle with the bone, fresh or chilled	2022	2022	t	190745.17	A	Official figure
QCL	Crops and livestock products	152	Chile	5510	Production	21121	Meat of chickens, fresh or chilled	2022	2022	t	692847.28	A	Official figure
QCL	Crops and livestock products	152	Chile	5510	Production	21116	Meat of goat, fresh or chilled	2022	2022	t	5507.04	I	Imputed value
QCL	Crops and livestock products	152	Chile	5510	Production	21113.01	Meat of pig with the bone, fresh or chilled	2022	2022	t	576402.35	A	Official figure
QCL	Crops and livestock products	152	Chile	5510	Production	21115	Meat of sheep, fresh or chilled	2022	2022	t	8351.36	A	Official figure
QCL	Crops and livestock products	152	Chile	5510	Production	02211	Raw milk of cattle	2022	2022	t	2284942.00	A	Official figure
QCL	Crops and livestock products	152	Chile	5510	Production	02292	Raw milk of goats	2022	2022	t	7890.31	I	Imputed value
QCL	Crops and livestock products	159	China	5510	Production	0231	Hen eggs in shell, fresh	2022	2022	t	29627292.56	E	Estimated value
QCL	Crops and livestock products	159	China	5513	Production	0231	Hen eggs in shell, fresh	2022	2022	1000 No	592216747.00	E	Estimated value
QCL	Crops and livestock products	159	China	5510	Production	21111.01	Meat of cattle with the bone, fresh or chilled	2022	2022	t	7191568.33	E	Estimated value
QCL	Crops and livestock products	159	China	5510	Production	21121	Meat of chickens, fresh or chilled	2022	2022	t	14998714.37	E	Estimated value
QCL	Crops and livestock products	159	China	5510	Production	21116	Meat of goat, fresh or chilled	2022	2022	t	2489249.47	E	Estimated value
QCL	Crops and livestock products	159	China	5510	Production	21113.01	Meat of pig with the bone, fresh or chilled	2022	2022	t	56321097.32	X	Figure from international organizations
QCL	Crops and livestock products	159	China	5510	Production	21115	Meat of sheep, fresh or chilled	2022	2022	t	2678492.07	E	Estimated value
QCL	Crops and livestock products	159	China	5510	Production	02211	Raw milk of cattle	2022	2022	t	36076655.00	E	Estimated value
QCL	Crops and livestock products	159	China	5510	Production	02292	Raw milk of goats	2022	2022	t	230778.90	E	Estimated value
QCL	Crops and livestock products	159	China	5510	Production	02291	Raw milk of sheep	2022	2022	t	1166283.39	E	Estimated value
QCL	Crops and livestock products	344	China, Hong Kong SAR	5510	Production	0231	Hen eggs in shell, fresh	2022	2022	t	131.87	E	Estimated value
QCL	Crops and livestock products	344	China, Hong Kong SAR	5513	Production	0231	Hen eggs in shell, fresh	2022	2022	1000 No	3140.00	E	Estimated value
QCL	Crops and livestock products	344	China, Hong Kong SAR	5510	Production	21111.01	Meat of cattle with the bone, fresh or chilled	2022	2022	t	3070.02	E	Estimated value
QCL	Crops and livestock products	344	China, Hong Kong SAR	5510	Production	21121	Meat of chickens, fresh or chilled	2022	2022	t	20555.25	I	Imputed value
QCL	Crops and livestock products	344	China, Hong Kong SAR	5510	Production	21116	Meat of goat, fresh or chilled	2022	2022	t	83.77	I	Imputed value
QCL	Crops and livestock products	344	China, Hong Kong SAR	5510	Production	21113.01	Meat of pig with the bone, fresh or chilled	2022	2022	t	101097.32	I	Imputed value
QCL	Crops and livestock products	344	China, Hong Kong SAR	5510	Production	21115	Meat of sheep, fresh or chilled	2022	2022	t	0.25	I	Imputed value
QCL	Crops and livestock products	344	China, Hong Kong SAR	5510	Production	02211	Raw milk of cattle	2022	2022	t	60.00	E	Estimated value
QCL	Crops and livestock products	446	China, Macao SAR	5510	Production	0231	Hen eggs in shell, fresh	2022	2022	t	425.00	E	Estimated value
QCL	Crops and livestock products	446	China, Macao SAR	5513	Production	0231	Hen eggs in shell, fresh	2022	2022	1000 No	8500.00	E	Estimated value
QCL	Crops and livestock products	446	China, Macao SAR	5510	Production	21111.01	Meat of cattle with the bone, fresh or chilled	2022	2022	t	760.85	I	Imputed value
QCL	Crops and livestock products	446	China, Macao SAR	5510	Production	21121	Meat of chickens, fresh or chilled	2022	2022	t	3159.12	I	Imputed value
QCL	Crops and livestock products	446	China, Macao SAR	5510	Production	21116	Meat of goat, fresh or chilled	2022	2022	t	26.40	I	Imputed value
QCL	Crops and livestock products	446	China, Macao SAR	5510	Production	21113.01	Meat of pig with the bone, fresh or chilled	2022	2022	t	5000.00	X	Figure from international organizations	Unofficial figure
QCL	Crops and livestock products	156	China, mainland	5510	Production	0231	Hen eggs in shell, fresh	2022	2022	t	29198145.69	E	Estimated value
QCL	Crops and livestock products	156	China, mainland	5513	Production	0231	Hen eggs in shell, fresh	2022	2022	1000 No	583962914.00	E	Estimated value
QCL	Crops and livestock products	156	China, mainland	5510	Production	21111.01	Meat of cattle with the bone, fresh or chilled	2022	2022	t	7180000.00	X	Figure from international organizations	Unofficial figure
QCL	Crops and livestock products	156	China, mainland	5510	Production	21121	Meat of chickens, fresh or chilled	2022	2022	t	14300000.00	X	Figure from international organizations	Unofficial figure
QCL	Crops and livestock products	156	China, mainland	5510	Production	21116	Meat of goat, fresh or chilled	2022	2022	t	2487701.29	I	Imputed value
QCL	Crops and livestock products	156	China, mainland	5510	Production	21113.01	Meat of pig with the bone, fresh or chilled	2022	2022	t	55410000.00	X	Figure from international organizations	Unofficial figure
QCL	Crops and livestock products	156	China, mainland	5510	Production	21115	Meat of sheep, fresh or chilled	2022	2022	t	2678491.83	I	Imputed value
QCL	Crops and livestock products	156	China, mainland	5510	Production	02211	Raw milk of cattle	2022	2022	t	35613500.00	E	Estimated value
QCL	Crops and livestock products	156	China, mainland	5510	Production	02292	Raw milk of goats	2022	2022	t	219339.90	I	Imputed value
QCL	Crops and livestock products	156	China, mainland	5510	Production	02291	Raw milk of sheep	2022	2022	t	1166283.39	E	Estimated value
QCL	Crops and livestock products	158	China, Taiwan Province of	5510	Production	0231	Hen eggs in shell, fresh	2022	2022	t	428590.00	E	Estimated value
QCL	Crops and livestock products	158	China, Taiwan Province of	5513	Production	0231	Hen eggs in shell, fresh	2022	2022	1000 No	8242194.00	A	Official figure
QCL	Crops and livestock products	158	China, Taiwan Province of	5510	Production	21111.01	Meat of cattle with the bone, fresh or chilled	2022	2022	t	7737.45	I	Imputed value
QCL	Crops and livestock products	158	China, Taiwan Province of	5510	Production	21121	Meat of chickens, fresh or chilled	2022	2022	t	675000.00	X	Figure from international organizations	Unofficial figure
QCL	Crops and livestock products	158	China, Taiwan Province of	5510	Production	21116	Meat of goat, fresh or chilled	2022	2022	t	1438.02	I	Imputed value
QCL	Crops and livestock products	158	China, Taiwan Province of	5510	Production	21113.01	Meat of pig with the bone, fresh or chilled	2022	2022	t	805000.00	X	Figure from international organizations	Unofficial figure
QCL	Crops and livestock products	158	China, Taiwan Province of	5510	Production	02211	Raw milk of cattle	2022	2022	t	463095.00	A	Official figure
QCL	Crops and livestock products	158	China, Taiwan Province of	5510	Production	02292	Raw milk of goats	2022	2022	t	11439.00	A	Official figure
QCL	Crops and livestock products	170	Colombia	5510	Production	0231	Hen eggs in shell, fresh	2022	2022	t	812508.05	E	Estimated value
QCL	Crops and livestock products	170	Colombia	5513	Production	0231	Hen eggs in shell, fresh	2022	2022	1000 No	16250161.00	A	Official figure
QCL	Crops and livestock products	170	Colombia	5510	Production	21111.01	Meat of cattle with the bone, fresh or chilled	2022	2022	t	709599.00	A	Official figure
QCL	Crops and livestock products	170	Colombia	5510	Production	21121	Meat of chickens, fresh or chilled	2022	2022	t	1820126.00	A	Official figure
QCL	Crops and livestock products	170	Colombia	5510	Production	21116	Meat of goat, fresh or chilled	2022	2022	t	428.00	A	Official figure
QCL	Crops and livestock products	170	Colombia	5510	Production	21113.01	Meat of pig with the bone, fresh or chilled	2022	2022	t	517038.00	A	Official figure
QCL	Crops and livestock products	170	Colombia	5510	Production	21115	Meat of sheep, fresh or chilled	2022	2022	t	600.00	A	Official figure
QCL	Crops and livestock products	170	Colombia	5510	Production	02211	Raw milk of cattle	2022	2022	t	7421000.00	A	Official figure
QCL	Crops and livestock products	174	Comoros	5510	Production	0231	Hen eggs in shell, fresh	2022	2022	t	966.30	E	Estimated value
QCL	Crops and livestock products	174	Comoros	5513	Production	0231	Hen eggs in shell, fresh	2022	2022	1000 No	19326.00	E	Estimated value
QCL	Crops and livestock products	174	Comoros	5510	Production	21111.01	Meat of cattle with the bone, fresh or chilled	2022	2022	t	1235.10	I	Imputed value
QCL	Crops and livestock products	174	Comoros	5510	Production	21121	Meat of chickens, fresh or chilled	2022	2022	t	586.80	I	Imputed value
QCL	Crops and livestock products	174	Comoros	5510	Production	21116	Meat of goat, fresh or chilled	2022	2022	t	375.71	I	Imputed value
QCL	Crops and livestock products	174	Comoros	5510	Production	21115	Meat of sheep, fresh or chilled	2022	2022	t	98.46	I	Imputed value
QCL	Crops and livestock products	174	Comoros	5510	Production	02211	Raw milk of cattle	2022	2022	t	13058.28	I	Imputed value
QCL	Crops and livestock products	178	Congo	5510	Production	0231	Hen eggs in shell, fresh	2022	2022	t	1516.29	I	Imputed value
QCL	Crops and livestock products	178	Congo	5513	Production	0231	Hen eggs in shell, fresh	2022	2022	1000 No	45948.00	I	Imputed value
QCL	Crops and livestock products	178	Congo	5510	Production	21111.01	Meat of cattle with the bone, fresh or chilled	2022	2022	t	5085.15	I	Imputed value
QCL	Crops and livestock products	178	Congo	5510	Production	21121	Meat of chickens, fresh or chilled	2022	2022	t	6922.95	I	Imputed value
QCL	Crops and livestock products	178	Congo	5510	Production	21116	Meat of goat, fresh or chilled	2022	2022	t	1053.39	I	Imputed value
QCL	Crops and livestock products	178	Congo	5510	Production	21113.01	Meat of pig with the bone, fresh or chilled	2022	2022	t	1401.64	I	Imputed value
QCL	Crops and livestock products	178	Congo	5510	Production	21115	Meat of sheep, fresh or chilled	2022	2022	t	458.60	I	Imputed value
QCL	Crops and livestock products	178	Congo	5510	Production	02211	Raw milk of cattle	2022	2022	t	4543.28	I	Imputed value
QCL	Crops and livestock products	184	Cook Islands	5510	Production	0231	Hen eggs in shell, fresh	2022	2022	t	36.00	E	Estimated value
QCL	Crops and livestock products	184	Cook Islands	5513	Production	0231	Hen eggs in shell, fresh	2022	2022	1000 No	900.00	E	Estimated value
QCL	Crops and livestock products	184	Cook Islands	5510	Production	21111.01	Meat of cattle with the bone, fresh or chilled	2022	2022	t	2.79	E	Estimated value
QCL	Crops and livestock products	184	Cook Islands	5510	Production	21121	Meat of chickens, fresh or chilled	2022	2022	t	15.76	I	Imputed value
QCL	Crops and livestock products	184	Cook Islands	5510	Production	21116	Meat of goat, fresh or chilled	2022	2022	t	0.80	I	Imputed value
QCL	Crops and livestock products	184	Cook Islands	5510	Production	21113.01	Meat of pig with the bone, fresh or chilled	2022	2022	t	405.00	E	Estimated value
QCL	Crops and livestock products	188	Costa Rica	5510	Production	0231	Hen eggs in shell, fresh	2022	2022	t	81475.00	A	Official figure
QCL	Crops and livestock products	188	Costa Rica	5513	Production	0231	Hen eggs in shell, fresh	2022	2022	1000 No	1357917.00	A	Official figure
QCL	Crops and livestock products	188	Costa Rica	5510	Production	21111.01	Meat of cattle with the bone, fresh or chilled	2022	2022	t	89391.57	A	Official figure
QCL	Crops and livestock products	188	Costa Rica	5510	Production	21121	Meat of chickens, fresh or chilled	2022	2022	t	152238.00	A	Official figure
QCL	Crops and livestock products	188	Costa Rica	5510	Production	21116	Meat of goat, fresh or chilled	2022	2022	t	267.33	I	Imputed value
QCL	Crops and livestock products	188	Costa Rica	5510	Production	21113.01	Meat of pig with the bone, fresh or chilled	2022	2022	t	68574.90	A	Official figure
QCL	Crops and livestock products	188	Costa Rica	5510	Production	21115	Meat of sheep, fresh or chilled	2022	2022	t	15.32	I	Imputed value
QCL	Crops and livestock products	188	Costa Rica	5510	Production	02211	Raw milk of cattle	2022	2022	t	1202891.67	E	Estimated value
QCL	Crops and livestock products	188	Costa Rica	5510	Production	02292	Raw milk of goats	2022	2022	t	17335.00	A	Official figure
QCL	Crops and livestock products	384	Côte d'Ivoire	5510	Production	0231	Hen eggs in shell, fresh	2022	2022	t	66066.16	E	Estimated value
QCL	Crops and livestock products	384	Côte d'Ivoire	5513	Production	0231	Hen eggs in shell, fresh	2022	2022	1000 No	1468137.00	E	Estimated value
QCL	Crops and livestock products	384	Côte d'Ivoire	5510	Production	21111.01	Meat of cattle with the bone, fresh or chilled	2022	2022	t	22521.13	I	Imputed value
QCL	Crops and livestock products	384	Côte d'Ivoire	5510	Production	21121	Meat of chickens, fresh or chilled	2022	2022	t	68292.14	I	Imputed value
QCL	Crops and livestock products	384	Côte d'Ivoire	5510	Production	21116	Meat of goat, fresh or chilled	2022	2022	t	8161.90	I	Imputed value
QCL	Crops and livestock products	384	Côte d'Ivoire	5510	Production	21113.01	Meat of pig with the bone, fresh or chilled	2022	2022	t	11529.78	I	Imputed value
QCL	Crops and livestock products	384	Côte d'Ivoire	5510	Production	21115	Meat of sheep, fresh or chilled	2022	2022	t	8629.51	I	Imputed value
QCL	Crops and livestock products	384	Côte d'Ivoire	5510	Production	02211	Raw milk of cattle	2022	2022	t	31758.92	I	Imputed value
QCL	Crops and livestock products	191	Croatia	5513	Production	0231	Hen eggs in shell, fresh	2022	2022	1000 No	611271.00	A	Official figure
QCL	Crops and livestock products	191	Croatia	5510	Production	21111.01	Meat of cattle with the bone, fresh or chilled	2022	2022	t	41230.00	A	Official figure
QCL	Crops and livestock products	191	Croatia	5510	Production	21121	Meat of chickens, fresh or chilled	2022	2022	t	58960.00	A	Official figure
QCL	Crops and livestock products	191	Croatia	5510	Production	21116	Meat of goat, fresh or chilled	2022	2022	t	500.00	A	Official figure
QCL	Crops and livestock products	191	Croatia	5510	Production	21113.01	Meat of pig with the bone, fresh or chilled	2022	2022	t	112220.00	A	Official figure
QCL	Crops and livestock products	191	Croatia	5510	Production	21115	Meat of sheep, fresh or chilled	2022	2022	t	5970.00	A	Official figure
QCL	Crops and livestock products	191	Croatia	5510	Production	02211	Raw milk of cattle	2022	2022	t	522000.00	A	Official figure
QCL	Crops and livestock products	191	Croatia	5510	Production	02292	Raw milk of goats	2022	2022	t	7000.00	A	Official figure
QCL	Crops and livestock products	191	Croatia	5510	Production	02291	Raw milk of sheep	2022	2022	t	6000.00	A	Official figure
QCL	Crops and livestock products	192	Cuba	5510	Production	0231	Hen eggs in shell, fresh	2022	2022	t	103769.60	E	Estimated value
QCL	Crops and livestock products	192	Cuba	5513	Production	0231	Hen eggs in shell, fresh	2022	2022	1000 No	2358400.00	A	Official figure
QCL	Crops and livestock products	192	Cuba	5510	Production	21111.01	Meat of cattle with the bone, fresh or chilled	2022	2022	t	68569.18	I	Imputed value
QCL	Crops and livestock products	192	Cuba	5510	Production	21121	Meat of chickens, fresh or chilled	2022	2022	t	18858.86	I	Imputed value
QCL	Crops and livestock products	192	Cuba	5510	Production	21116	Meat of goat, fresh or chilled	2022	2022	t	6223.00	A	Official figure
QCL	Crops and livestock products	192	Cuba	5510	Production	21113.01	Meat of pig with the bone, fresh or chilled	2022	2022	t	184966.33	I	Imputed value
QCL	Crops and livestock products	192	Cuba	5510	Production	21115	Meat of sheep, fresh or chilled	2022	2022	t	12569.00	A	Official figure
QCL	Crops and livestock products	192	Cuba	5510	Production	02211	Raw milk of cattle	2022	2022	t	369600.00	A	Official figure
QCL	Crops and livestock products	192	Cuba	5510	Production	02292	Raw milk of goats	2022	2022	t	2706.00	A	Official figure
QCL	Crops and livestock products	196	Cyprus	5510	Production	21111.01	Meat of cattle with the bone, fresh or chilled	2022	2022	t	5490.00	A	Official figure
QCL	Crops and livestock products	196	Cyprus	5510	Production	21121	Meat of chickens, fresh or chilled	2022	2022	t	27110.00	A	Official figure
QCL	Crops and livestock products	196	Cyprus	5510	Production	21116	Meat of goat, fresh or chilled	2022	2022	t	2660.00	A	Official figure
QCL	Crops and livestock products	196	Cyprus	5510	Production	21113.01	Meat of pig with the bone, fresh or chilled	2022	2022	t	40320.00	A	Official figure
QCL	Crops and livestock products	196	Cyprus	5510	Production	21115	Meat of sheep, fresh or chilled	2022	2022	t	2950.00	A	Official figure
QCL	Crops and livestock products	196	Cyprus	5510	Production	02211	Raw milk of cattle	2022	2022	t	286750.00	A	Official figure
QCL	Crops and livestock products	196	Cyprus	5510	Production	02292	Raw milk of goats	2022	2022	t	35430.00	A	Official figure
QCL	Crops and livestock products	196	Cyprus	5510	Production	02291	Raw milk of sheep	2022	2022	t	44050.00	A	Official figure
QCL	Crops and livestock products	203	Czechia	5513	Production	0231	Hen eggs in shell, fresh	2022	2022	1000 No	1503505.00	A	Official figure
QCL	Crops and livestock products	203	Czechia	5510	Production	21111.01	Meat of cattle with the bone, fresh or chilled	2022	2022	t	70690.00	A	Official figure
QCL	Crops and livestock products	203	Czechia	5510	Production	21121	Meat of chickens, fresh or chilled	2022	2022	t	161020.00	A	Official figure
QCL	Crops and livestock products	203	Czechia	5510	Production	21116	Meat of goat, fresh or chilled	2022	2022	t	230.00	A	Official figure
QCL	Crops and livestock products	203	Czechia	5510	Production	21113.01	Meat of pig with the bone, fresh or chilled	2022	2022	t	216750.00	A	Official figure
QCL	Crops and livestock products	203	Czechia	5510	Production	21115	Meat of sheep, fresh or chilled	2022	2022	t	2720.00	A	Official figure
QCL	Crops and livestock products	203	Czechia	5510	Production	02211	Raw milk of cattle	2022	2022	t	3339160.00	A	Official figure
QCL	Crops and livestock products	203	Czechia	5510	Production	02292	Raw milk of goats	2022	2022	t	550.00	A	Official figure
QCL	Crops and livestock products	203	Czechia	5510	Production	02291	Raw milk of sheep	2022	2022	t	100.00	A	Official figure
QCL	Crops and livestock products	408	Democratic People's Republic of Korea	5510	Production	0231	Hen eggs in shell, fresh	2022	2022	t	124945.17	E	Estimated value
QCL	Crops and livestock products	408	Democratic People's Republic of Korea	5513	Production	0231	Hen eggs in shell, fresh	2022	2022	1000 No	2498903.00	E	Estimated value
QCL	Crops and livestock products	408	Democratic People's Republic of Korea	5510	Production	21111.01	Meat of cattle with the bone, fresh or chilled	2022	2022	t	20564.39	I	Imputed value
QCL	Crops and livestock products	408	Democratic People's Republic of Korea	5510	Production	21121	Meat of chickens, fresh or chilled	2022	2022	t	10881.71	I	Imputed value
QCL	Crops and livestock products	408	Democratic People's Republic of Korea	5510	Production	21116	Meat of goat, fresh or chilled	2022	2022	t	14311.28	I	Imputed value
QCL	Crops and livestock products	408	Democratic People's Republic of Korea	5510	Production	21113.01	Meat of pig with the bone, fresh or chilled	2022	2022	t	112523.49	I	Imputed value
QCL	Crops and livestock products	408	Democratic People's Republic of Korea	5510	Production	21115	Meat of sheep, fresh or chilled	2022	2022	t	1020.47	I	Imputed value
QCL	Crops and livestock products	408	Democratic People's Republic of Korea	5510	Production	02211	Raw milk of cattle	2022	2022	t	83329.60	I	Imputed value
[truncated: 1,242 more rows]

## Sheet: ProducerPrice
Domain Code	Domain	Area Code (M49)	Area	Element Code	Element	Item Code (CPC)	Item	Year Code	Year	Months Code	Months	Unit	Value	Flag	Flag Description
[truncated: 372 more rows]
