# Supplementary material for: Beyond the hype: using AI, big data, wearable devices, and the internet of things for high-throughput livestock phenotyping
Source: Brief Funct Genomics. 2024 Aug 19;24:elae032. doi: 10.1093/bfgp/elae032 (PMC11735752; doi:10.1093/bfgp/elae032)
Supplement: SupplementaryMaterials_2_elae032 [file supplementarymaterials_2_elae032.xlsx]

## Sheet: NTM Animal
	Nordic Merit trait	Measurement	Training requirement	Vertibrate trait name	Production trait ontology	Clinical Measurement Ontology	Animal trait ontology	QTLdb Trait Hierarchy
Milk production traits	305-day yield (kg)	Weighing	Low	Milk amount	N/A	305-day milk yield	Milk yield	Milk yield
	1st lactation milk (kg)	Weighing	Low	Milk amount	N/A	305-day milk yield	Milk yield
	2nd lactation milk (kg)	Weighing	Low	Milk amount	N/A	305-day milk yield	Milk yield
	3rd lacation milk (kg)	Weighing	Low	Milk amount	N/A	305-day milk yield	Milk yield
	1st lactation protein (kg)	Chemical analysis	High	Milk protein amount	Milk protein content	Milk protein content
	2nd lactation protein (kg)	Chemical analysis	High	Milk protein amount	Milk protein content	Milk protein content	297.5
	1st lactation fat (kg)	Chemical analysis	High	Milk fat amount	Milk fat content	Milk fat content
	2nd lactation fat (kg)	Chemical analysis	High	Milk fat amount	Milk fat content	Milk fat content
	3rd lacation fat (kg)	Chemical analysis	High	Milk fat amount	Milk fat content	Milk fat content
	1st lactation days in milk	Recording	Low	-	-	-
	2nd lacatation days in milk	Recording	Low	-	-	-
	3rd lactation days in milk	Recording	Low	-	-	-
	1st lacation days dry	Recording	Low	-	-	-
	2nd lactation days dry	Recording	Low	-	-	-
	3rd lactation days dry	Recording	Low	-	-	-
Growth traits	Age at slaughter (days)	Recording	Low	Postnatal growth trait	N/A	N/A
	Carcass weight (kg)	Weighing	Low	NA	Dressed carcass weight	Carcass weight
	Daily carcass gain (kg/day)	Recording	Low	Postnatal growth trait	N/A	Average daily body weight gain
	Form (EUROP)	Evaluation	High	-	-	-
	Fatness (EUROP)	Evaluation	High	-	-	-
Fertility	Conception rate (%)	Recording	Low	Fertility trait
	Insemnination rate (%)	Recording	Low	-	-	-
	Age at 1st Artificial insemination (days)	Recording	Low	-	-	-
	1st-last AI (IFL), (days)	Recording	Low
	Number of AI (nr)	Recording	Low	-	-	-
	Age at 1st calving (months)	Recording	Low	Onset of fertility		Maternal age at birth of first offspring
Calving statistics	Number of calving per year (herd nr)	Recording	Low	-	-	-
	1st calvings (herd nr)	Recording	Low	-	-	-
	2nd calvings (herd nr)	Recording	Low	-	-	-
	3+rd calvings (herd nr)	Recording	Low	-	-	-
Longevity	Pct survival	Recording	Low	-	-	Survival measurement
	1st lactation survival (%)	Recording	Low	-	-
	2nd lactation survival (%)	Recording	Low	-	-
	3+ lacatation survival (%)	Recording	Low	-	-
	1st lacation mortality	Recording	Low	I have got the stilbirth ?
	2nd+ lactation mortality	Recording	Low
Calving and birth traits	Stillborn heifer calces 1st (%)	Recording	Low	-
	Stillborn bull calves 1st (%)	Recording	Low	-
	Stillborn heifer calves 2+ (%)	Recording	Low	-
	Stillborn bull calves 2+ (%)	Recording	Low	-
	Easy 1st (%)	Evaluation	Medium	Parturition trait	N/A	N/A
	Easy with help 1st (%)	Evaluation	Medium	Parturition trait	N/A	N/A
	Difficult without vet ass 1st (%)	Evaluation	Medium	Parturition trait	N/A	N/A
	Difficult with vet ass 1st (%)	Evaluation	Medium	Parturition trait	N/A	N/A
	Easy later (%)	Evaluation	Low	Parturition trait	N/A	N/A
	Easy with help later (%)	Evaluation	Low	Parturition trait	N/A	N/A
	Defficult without vet ass later (%)	Evaluation	Medium	Parturition trait	N/A	N/A
	Difficult with vet ass later (%)	Evaluation	Medium	Parturition trait	N/A	N/A
Young stock survival	Heifer survival 1-30 days (%)	Recording	Low	-	-	survival measurement
	Heifer survival 31-458 days (%)	Recording	Low	-	-	survival measurement
	Bull survival 1-30 days (%)	Recording	Low	-	-	survival measurement
	Bull survival 131-184 days (%)	Recording	Low	-	-	survival measurement
Disease traits (NTM herd %)	1st lactation 15-50 d udder Treatment (day)	Recording	High	-	-
	1st lacation 51-300 d udder treatment (day)	Recording	High	-	-
	2nd lactation 15-150 d udder treatment (day)	Recording	High	-	-
	3rd lactation 15-150 d udder treament (day)	Recording	High	-	-
	1st lactation early reproductive disease (day 0-40)	Recording	High	-	-
	2nd lactation early reproductive disease (day 0-40)	Recording	High	-	-
	3rd+ lactation early reproductive disease (day 0-40)	Recording	High	-	-
	1st lactation late reproductive disease day 41-300	Recording	High		-
	2nd lactation late reproductive disease day 41-300	Recording	High	-	-
	3rd lactation late reproductive disease day 41-300	Recording	High	-	-
	1st lactation metabolic disease other than ketosis day 15-300	Recording	High	-	-
	2nd lactationmetabolic disease other than ketosis day 15-300	Recording	High	--	-
	3rd+ lactation metabolic disease other than ketosis day 15-300	Recording	High	-	-
	1st lactation ketosis day 15-300	Recording	High	-	-
	2nd lactation ketosis day 15-300	Recording	High	-	-
	3rd+ lactation ketosis day 15-300	Recording	High	-	-
	1st lactation feet and leg disease day 15-300	Recording	High	-	-
	2nd lactation feet and leg disease day 15-300	Recording	High	-	-
	3rd+ lactation feet and leg disease day 15-300	Recording	High	-	-
Claw health	Sole ulcer (3 levels	Recording	Medium	-	-
	Sole hemorrhage (3 levels)	Recording	Medium	-	-
	Heel horn erosion (3 levels)	Recording	Medium	-	-
	Dermatitis (digital dermatitis + interdigital dermatitis) (3 levels)	Recording	Medium	-	-
	Skin proliferation (interdigital hyperplasia + verrucose dermatitits) (2 levels)	Recording	Medium		-
	White line separation (white line separation + double sole) (2 levels)	Recording	Medium	-	-
	Cork screw claw (2 levels)	Recording	Medium	-	-
Conformation traits	Frame	Evaluation	High	-	-
	Udder	Evaluation	High	Udder morphology trait	N/A	N/A
	Feet & Legs	Evaluation	High	Limb conformation trait	N/A	N/A
Milkability and temperement	Milkability	Evaluation	Medium	Milk flow trait	N/A	N/A
	Temperament	Evaluation	Medium	Heterospecific interaction trait	N/A	N/A
	Recording	58	Low	39	0.46988
	Evaluation	15	Medium	15	0.180723
	Weighing	5	High	29	0.349398
	Chemical analysis	5	Very high	0	0
	Breed specific research	0	Total number	83	1
	Total number	83

## Sheet: NTM construction
	Nordic Merit trait	Estimated	Production environment	Vertibrate trait name	Production trait ontology	Clinical Measurement Ontology	Animal trait ontology	QTLdb Trait Hierarchy
Growth Traits		Energy requirement (estimated in NTM based on weight and production)
		Energy for maintenance and growth of weaned bulls.		energy balance trait	N/A	N/A
			Death of calves			IAO 0000115
Feed			Proportion of roughage in ration (%)	-	-	-
			Pasture, fresh grass (%)	-	-	-
			Grass silage (%)	-	-	-
			Maize silage (%)	-	-	-
			Proportion of sexed semen (herd, %)	-	-	-
Calving statistics			Replacement heifers out of of all calves born (herd %)	-	-	-
			Replacement heifers from SS (herd %)	-	-	-
			Replacement heifers born from heifers inseminated with sexed semen (herd, %)	-	-	-
			Replacement heifers from 2+ cows (herd %)	-	-	-
			Replacement heifers from 2+ cows inseminated with SS (herd %)	-	-	#REF!
		Gestation length (days)		Gestation period duration		Gestation period length
Economic data			Cost of labor (hourly rate)	-	-
			Milk pricing (€/kg)	-	-
			Feed price (€/kg)	-	-
			Concentrates (€/kg)	-	-
			Grain (€/kg)	-	-
			Milk powder (€/kg)	-
			Calf mixture starter (€/kg)	-	-
			Calf mixture (€/kg)	-	-
			Silage (€/SFU)	-	-
			Beef price (€/100 kg carcass, bull calces, young bulls > 10 months, heifers and cows)	-	-
Fertility			Cost per AI	-
			Cost per AI (SS)	-	-
			Labor related to one AI (hours + rate)	-	-
Calving and birth traits			Easy calving with help (hours/calving)	-	-
			Difficult calving without vet ass. (hours/calving)	-	-
			Difficult calving with vet ass. (hours/alving)	-	-
			Stillborn calf (hours/calf)	-	-
			Destruction (€/calf)	-	-
